# Supplementary material for: One-step generation of T-cell receptor knock-in mice in the TCRβ locus
Source: EMBO J. 2026 May 13;45(12):4321–36. doi: 10.1038/s44318-026-00779-z (PMC13269491; doi:10.1038/s44318-026-00779-z)
Supplement: Supplementary file 3 — Dataset EV1 [file 44318_2026_779_MOESM3_ESM.xlsx]

## Sheet: key
Fig 1A
yellow highlight (proceesed sequencing data sheet) = sequenced used for the generation of TCR KI mice
Fig 1D
Promoter sequences
aKI promoter TRAV6-7
bKI promoter TRBV16

## Sheet: raw Fig1A
clone_id	epitope	subject	va_gene	va_rep	va_mismatches	va_alignlen	va_evalue	va_bitscore_gap	ja_gene	ja_rep	ja_mismatches	ja_alignlen	ja_evalue	ja_bitscore_gap	vb_gene	vb_rep	vb_mismatches	vb_alignlen	vb_evalue	vb_bitscore_gap	jb_gene	jb_rep	jb_mismatches	jb_alignlen	jb_evalue	jb_bitscore_gap	cdr3a	cdr3a_nucseq	cdr3a_quals	cdr3b	cdr3b_nucseq	cdr3b_quals	va_genes	va_reps	va_countreps	ja_genes	ja_reps	ja_countreps	vb_genes	vb_reps	vb_countreps	jb_genes	jb_reps	jb_countreps	va_blast_hits	ja_blast_hits	vb_blast_hits	jb_blast_hits	status
JCC48_924.clone	NP311	Ms6	TRAV6-7/DV9*04	TRAV6-7/DV9*04	1	49	4e-81	11	TRAJ57*01	TRAJ57*01	0	10	4e-31	93	TRBV3*01	TRBV3*01	0	78	1e-143	8	TRBJ2-7*01	TRBJ2-7*01	0	9	3e-19	80	CALSDQNQGGSAKLIF	tgtgctctgagtgatcaaaatcaaggagggtctgcgaagctcatcttt	61.61.61.61.61.61.59.61.61.61.61.61.61.61.61.61.61.61.61.61.61.61.61.61.61.61.61.61.61.61.61.59.61.61.61.61.61.61.61.61.61.61.59.61.37.55.59.59	CASSLTGGAREQYF	tgtgccagcagcttaactgggggggcgcgagaacagtacttc	28.28.23.24.39.44.32.44.39.43.39.13.27.27.27.32.23.30.39.36.30.35.45.52.52.28.43.13.27.29.29.32.36.49.35.39.34.36.13.27.36.23	TRAV6-7/DV9*04	TRAV6-7/DV9*04	TRAV6-7/DV9	TRAJ57*01	TRAJ57*01	TRAJ57	TRBV3*01	TRBV3*01	TRBV3	TRBJ2-7*01	TRBJ2-7*01	TRBJ2-7	TRAV6-7/DV9*04:291;TRAV6N-7*01:280;TRAV6D-7*04:280;TRAV6-7/DV9*03:278;TRAV6-7/DV9*02:278	TRAJ57*01:121	TRBV3*01:494;TRBV3*02:486	TRBJ2-7*01:80;TRBJ2-7*02:72	OK
JCC48_816.clone	NP311	Ms5	TRAV6-7/DV9*04	TRAV6-7/DV9*04	2	49	9e-83	12	TRAJ57*01	TRAJ57*01	0	10	1e-31	95	TRBV3*01	TRBV3*01	4	73	1e-119	8	TRBJ2-7*01	TRBJ2-7*01	0	9	4e-19	80	CALSERNQGGSAKLIF	tgtgctctgagtgagaggaatcaaggagggtctgcgaagctcatcttt	62.62.62.62.62.62.59.59.62.62.59.59.54.62.62.56.56.62.62.59.59.62.59.56.56.56.48.56.62.59.59.56.62.62.59.59.59.59.59.50.62.62.59.59.62.62.62.54	CASSVTGGAREQYF	tgtgccagcagcgtcactgggggggcgcgagaacagtacttc	62.62.62.62.62.62.62.62.62.62.62.62.59.59.62.62.62.59.62.62.54.54.62.62.62.62.62.62.62.62.62.51.43.48.46.43.49.62.42.54.62.62	TRAV6-7/DV9*04	TRAV6-7/DV9*04	TRAV6-7/DV9	TRAJ57*01	TRAJ57*01	TRAJ57	TRBV3*01	TRBV3*01	TRBV3	TRBJ2-7*01	TRBJ2-7*01	TRBJ2-7	TRAV6-7/DV9*04:297;TRAV6N-7*01:285;TRAV6D-7*04:285;TRAV6-7/DV9*03:283;TRAV6-7/DV9*02:283	TRAJ57*01:123	TRBV3*01:416;TRBV3*02:408	TRBJ2-7*01:80;TRBJ2-7*02:72	OK
JCC48_795.clone	NP311	Ms5	TRAV6D-6*02	TRAV6D-6*01	0	35	4e-59	0	TRAJ34*02	TRAJ34*02	0	10	8e-29	31	TRBV1*01	TRBV1*01	1	57	1e-104	20	TRBJ2-1*01	TRBJ2-1*01	0	9	8e-23	92	CALSTSNTNKVVF	tgtgctctctctacttccaataccaacaaagtcgtcttt	62.62.62.62.62.62.62.62.62.62.62.62.62.62.62.62.62.62.62.59.62.62.42.54.62.62.62.62.62.62.62.62.54.59.59.62.62.51.46	CTCSAVGGAYAEQFF	tgcacctgcagtgcagtcgggggcgcttatgctgagcagttcttc	62.62.62.62.62.59.62.59.62.62.62.56.59.62.62.62.54.46.62.62.49.54.54.42.54.56.62.62.62.62.62.59.59.59.62.62.62.62.62.62.59.59.62.62.62	TRAV6-6*01;TRAV6D-6*01;TRAV6D-6*02	TRAV6-6*01;TRAV6D-6*01	TRAV6-6;TRAV6D-6	TRAJ34*02	TRAJ34*02	TRAJ34	TRBV1*01	TRBV1*01	TRBV1	TRBJ2-1*01	TRBJ2-1*01	TRBJ2-1	TRAV6D-6*02:218;TRAV6D-6*01:218;TRAV6-6*01:218;TRAV6-7/DV9*01:208;TRAV6-5*02:208;TRAV6-5*01:208;TRAV6N-6*01:202;TRAV6D-6*05:202;TRAV6D-6*04:202;TRAV6-6*03:202;TRAV6-6*02:202;TRAV6D-7*01:200;TRAV6-7/DV9*08:200;TRAV6-7/DV9*06:200;TRAV6-5*03:200;TRAV6D-6*03:194;TRAV6D-7*02:192;TRAV6-7/DV9*07:192;TRAV6N-5*01:184;TRAV6D-5*01:184;TRAV6-5*04:184;TRAV6D-7*03:180	TRAJ34*02:113;TRAJ34*01:82	TRBV1*01:367;TRBV1*02:347	TRBJ2-1*01:92	OK
JCC48_604.clone	NP311	Ms4	TRAV8D-1*01	TRAV8-1*01	3	28	3e-41	4	TRAJ45*01	TRAJ45*01	0	10	7e-32	22	TRBV3*01	TRBV3*01	3	78	1e-130	8	TRBJ2-7*01	TRBJ2-7*01	0	9	1e-21	88	CATDARNTEGADRLTF	tgtgctactgatgcacggaatacagaaggtgcagatagactcaccttt	52.52.61.61.55.59.28.13.37.39.45.43.45.59.44.36.37.36.49.43.49.39.52.43.45.52.44.44.24.13.27.28.19.28.49.49.45.52.52.36.59.43.38.49.28.39.28.61	CASSLTGGDYEQYF	tgtgccagcagcttgactgggggggactatgaacagtacttc	15.23.19.18.26.33.29.36.32.33.28.13.18.13.20.26.13.18.28.28.32.29.30.36.29.27.12.30.32.15.26.24.24.28.22.24.28.27.12.22.28.13	TRAV8-1*01;TRAV8-1*03;TRAV8D-1*01	TRAV8-1*01	TRAV8-1	TRAJ45*01	TRAJ45*01	TRAJ45	TRBV3*01	TRBV3*01	TRBV3	TRBJ2-7*01	TRBJ2-7*01	TRBJ2-7	TRAV8D-1*01:159;TRAV8-1*03:159;TRAV8-1*01:159;TRAV8D-1*02:157;TRAV8D-2*03:155;TRAV8-2*01:155;TRAV8-1*02:137;TRAV8N-2*01:119;TRAV8D-2*01:119;TRAV6N-7*01:113;TRAV6D-7*04:113;TRAV6-7/DV9*04:113;TRAV6-7/DV9*03:111;TRAV6-7/DV9*02:111;TRAV8D-2*02:109	TRAJ45*01:123;TRAJ45*02:101	TRBV3*01:452;TRBV3*02:444	TRBJ2-7*01:88;TRBJ2-7*02:80	OK
JCC48_797.clone	NP311	Ms5	TRAV6-7/DV9*04	TRAV6-7/DV9*04	0	48	6e-84	12	TRAJ57*01	TRAJ57*01	0	10	6e-31	93	TRBV3*01	TRBV3*01	1	75	1e-134	8	TRBJ2-7*01	TRBJ2-7*01	0	9	3e-19	80	CALSDPNQGGSAKLIF	tgtgctctgagtgatccaaatcaaggagggtctgcgaagctcatcttt	62.62.62.62.62.62.62.62.62.62.59.62.59.59.59.62.62.62.62.62.59.62.62.62.62.62.62.62.62.62.59.62.62.62.62.62.62.62.62.62.62.62.59.59.62.54.42.42	CASSLTGGAREQYF	tgtgccagcagcctgactgggggggcgagggaacagtacttc	59.62.62.62.62.62.62.62.62.62.54.62.62.59.62.62.56.54.42.49.49.49.62.62.62.56.62.62.62.54.54.62.62.62.62.59.62.62.62.62.62.62	TRAV6-7/DV9*04	TRAV6-7/DV9*04	TRAV6-7/DV9	TRAJ57*01	TRAJ57*01	TRAJ57	TRBV3*01	TRBV3*01	TRBV3	TRBJ2-7*01	TRBJ2-7*01	TRBJ2-7	TRAV6-7/DV9*04:301;TRAV6N-7*01:289;TRAV6D-7*04:289;TRAV6-7/DV9*03:287;TRAV6-7/DV9*02:287	TRAJ57*01:121	TRBV3*01:466;TRBV3*02:458	TRBJ2-7*01:80;TRBJ2-7*02:72	OK
JCC48_779.clone	NP311	Ms5	TRAV10N*01	TRAV10*01	3	58	2e-89	192	TRAJ57*01	TRAJ57*01	0	10	9e-32	95	TRBV3*01	TRBV3*01	5	75	1e-125	8	TRBJ2-7*01	TRBJ2-7*01	0	9	5e-21	86	CAASASNQGGSAKLIF	tgtgcagcaagcgcctcgaatcaaggagggtctgcgaagctcatcttt	54.59.51.59.62.59.59.62.62.62.62.62.59.56.59.59.49.62.59.59.54.62.59.59.59.59.59.56.59.59.62.43.56.56.46.56.56.56.56.43.59.62.59.59.56.62.62.62	CASSLTGGAYEQYF	tgtgccagcagcttaaccgggggggcatatgaacagtacttc	59.59.50.51.46.32.45.51.51.51.48.35.56.56.59.46.56.48.56.59.54.43.49.54.54.54.59.59.56.43.54.56.46.43.48.46.50.50.56.59.59.48	TRAV10D*01;TRAV10N*01	TRAV10*01	TRAV10	TRAJ57*01	TRAJ57*01	TRAJ57	TRBV3*01	TRBV3*01	TRBV3	TRBJ2-7*01	TRBJ2-7*01	TRBJ2-7	TRAV10N*01:319;TRAV10D*01:319;TRAV10D*02:313;TRAV10*02:303;TRAV10*05:297;TRAV10*01:295;TRAV10*04:289;TRAV10*03:281	TRAJ57*01:123	TRBV3*01:436;TRBV3*02:428	TRBJ2-7*01:86;TRBJ2-7*02:78	OK
JCC48_615.clone	NP311	Ms4	TRAV17*02	TRAV17*02	2	77	1e-129	4	TRAJ57*01	TRAJ57*01	0	10	1e-30	91	TRBV3*01	TRBV3*01	2	78	1e-137	8	TRBJ2-7*01	TRBJ2-7*01	0	9	3e-19	80	CALGYQGGSAKLIF	tgtgcactgggctatcaaggagggtctgcgaagctcatcttt	17.28.23.37.43.32.18.30.36.39.39.39.38.45.52.59.61.61.61.61.61.61.59.59.61.52.61.61.59.61.61.61.61.61.61.61.59.61.61.61.61.61	CASSLTGGAREQYF	tgtgccagcagcttgactgggggggcgcgggaacagtacttc	27.28.27.25.43.39.37.49.36.36.43.23.31.25.36.44.23.35.44.35.43.52.52.59.52.23.43.19.28.28.31.34.39.49.33.39.39.37.13.29.39.23	TRAV17*02	TRAV17*02	TRAV17	TRAJ57*01	TRAJ57*01	TRAJ57	TRBV3*01	TRBV3*01	TRBV3	TRBJ2-7*01	TRBJ2-7*01	TRBJ2-7	TRAV17*02:450;TRAV17*01:446	TRAJ57*01:119	TRBV3*01:476;TRBV3*02:468	TRBJ2-7*01:80;TRBJ2-7*02:72	OK
JCC48_952.clone	NP311	Ms5	TRAV6-7/DV9*04	TRAV6-7/DV9*04	1	48	3e-79	11	TRAJ57*01	TRAJ57*01	0	10	1e-31	95	TRBV3*01	TRBV3*01	6	90	1e-137	8	TRBJ2-7*01	TRBJ2-7*01	0	9	3e-19	80	CALSETNQGGSAKLIF	tgtgctctgagtgaaacgaatcaaggagggtctgcgaagctcatcttt	62.62.62.62.62.62.59.59.59.62.59.62.59.62.62.62.59.62.62.62.59.62.62.62.62.62.62.62.62.62.59.59.62.62.59.62.62.62.62.62.62.62.59.59.59.56.56.59	CASSWTGGAREQYF	tgtgccagcagctggactgggggggcgcgagaacagtacttc	62.62.62.62.62.62.62.54.62.62.62.56.54.54.62.62.62.59.62.62.62.54.62.62.62.62.62.59.62.62.62.62.62.62.62.59.62.62.62.62.59.62	TRAV6-7/DV9*04	TRAV6-7/DV9*04	TRAV6-7/DV9	TRAJ57*01	TRAJ57*01	TRAJ57	TRBV3*01	TRBV3*01	TRBV3	TRBJ2-7*01	TRBJ2-7*01	TRBJ2-7	TRAV6-7/DV9*04:285;TRAV6N-7*01:274;TRAV6D-7*04:274;TRAV6-7/DV9*03:272;TRAV6-7/DV9*02:272	TRAJ57*01:123	TRBV3*01:476;TRBV3*02:468	TRBJ2-7*01:80;TRBJ2-7*02:72	OK
JCC48_338.clone	NP311	Ms2	TRAV6-7/DV9*04	TRAV6-7/DV9*04	2	57	1e-91	12	TRAJ57*01	TRAJ57*01	0	10	4e-32	97	TRBV3*01	TRBV3*01	0	78	1e-141	8	TRBJ2-7*01	TRBJ2-7*01	0	9	2e-23	94	CALSEVNQGGSAKLIF	tgtgctctgagtgaggtgaatcaaggagggtctgcgaagctcatcttt	52.52.59.59.59.61.45.59.52.59.49.45.59.59.59.52.49.52.59.52.59.59.59.52.59.59.49.43.35.37.59.23.52.39.29.49.52.59.52.43.55.59.59.59.45.59.52.49	CASSVTSSYEQYF	tgtgccagcagcgtcacgagctcctatgaacagtacttc	41.59.52.49.59.59.61.61.61.61.61.61.61.59.59.61.61.61.55.55.61.61.59.59.59.61.59.59.59.59.61.59.59.59.59.55.55.37.44	TRAV6-7/DV9*04	TRAV6-7/DV9*04	TRAV6-7/DV9	TRAJ57*01	TRAJ57*01	TRAJ57	TRBV3*01	TRBV3*01	TRBV3	TRBJ2-7*01	TRBJ2-7*01	TRBJ2-7	TRAV6-7/DV9*04:327;TRAV6N-7*01:315;TRAV6D-7*04:315;TRAV6-7/DV9*03:305;TRAV6-7/DV9*02:305	TRAJ57*01:125	TRBV3*01:488;TRBV3*02:480	TRBJ2-7*01:94;TRBJ2-7*02:86	OK
JCC48_1056.clone	NP311	Ms6	TRAV6-7/DV9*04	TRAV6-7/DV9*04	1	49	2e-83	12	TRAJ57*01	TRAJ57*01	0	10	1e-31	95	TRBV3*01	TRBV3*01	4	78	1e-128	8	TRBJ2-7*01	TRBJ2-7*01	0	9	3e-19	80	CALSDQNQGGSAKLIF	tgtgctctgagtgatcagaatcaaggagggtctgcgaagctcatcttt	61.61.61.61.61.61.59.61.61.61.61.61.61.61.61.59.59.61.61.61.61.61.61.61.61.61.61.61.61.61.61.59.61.61.61.61.61.61.61.61.61.61.59.61.59.61.61.61	CASSMTGGAREQYF	tgtgccagcagtatgactgggggggcgcgagaacagtacttc	18.23.13.18.27.37.30.36.36.28.24.32.12.9.23.38.13.23.39.39.36.37.37.52.43.20.39.12.24.27.25.28.23.33.23.24.23.29.12.18.24.19	TRAV6-7/DV9*04	TRAV6-7/DV9*04	TRAV6-7/DV9	TRAJ57*01	TRAJ57*01	TRAJ57	TRBV3*01	TRBV3*01	TRBV3	TRBJ2-7*01	TRBJ2-7*01	TRBJ2-7	TRAV6-7/DV9*04:299;TRAV6N-7*01:287;TRAV6D-7*04:287;TRAV6-7/DV9*03:285;TRAV6-7/DV9*02:285	TRAJ57*01:123	TRBV3*01:446;TRBV3*02:438	TRBJ2-7*01:80;TRBJ2-7*02:72	OK
JCC48_879.clone	NP311	Ms6	TRAV16N*01	TRAV16D/DV11*03	1	29	5e-54	0	TRAJ34*02	TRAJ34*02	0	10	8e-28	31	TRBV13-1*02	TRBV13-1*01	1	59	1e-105	195	TRBJ1-2*01	TRBJ1-2*01	0	9	7e-24	72	CAMRESNTNKVVF	tgtgctatgagagagtccaataccaacaaagtcgtcttt	59.61.61.61.61.61.61.61.59.61.59.61.61.61.61.61.61.61.61.61.61.61.59.61.61.61.61.61.61.61.61.61.59.61.61.59.61.61.61	CASSPDRPNSDYTF	tgtgccagcagccccgacaggccaaactccgactacaccttc	61.61.61.61.61.61.59.55.55.61.61.61.61.61.61.61.61.61.61.59.61.61.61.61.61.61.61.61.61.61.61.61.61.61.61.61.61.61.61.61.61.61	TRAV16D/DV11*01;TRAV16N*01	TRAV16*01;TRAV16D/DV11*03	TRAV16	TRAJ34*02	TRAJ34*02	TRAJ34	TRBV13-1*02	TRBV13-1*01	TRBV13-1	TRBJ1-2*01	TRBJ1-2*01	TRBJ1-2	TRAV16N*01:200;TRAV16D/DV11*01:200;TRAV16D/DV11*03:192;TRAV16D/DV11*02:192;TRAV16*02:192;TRAV16*01:192;TRAV16*05:180;TRAV16*04:172;TRAV16*03:159	TRAJ34*02:109;TRAJ34*01:78	TRBV13-1*02:369;TRBV13-1*01:361	TRBJ1-2*01:96	OK
JCC48_909.clone	NP311	Ms6	TRAV16D/DV11*03	TRAV16D/DV11*03	1	29	6e-54	8	TRAJ58*01	TRAJ58*01	0	10	1e-32	103	TRBV3*01	TRBV3*01	0	78	1e-143	8	TRBJ2-4*01	TRBJ2-4*01	0	9	1e-24	98	CAMREMQQGTGSKLSF	tgtgctatgagagagatgcagcaaggcactgggtctaagctgtcattt	61.59.61.59.49.61.59.59.61.61.61.61.61.61.59.61.59.61.59.59.59.59.59.50.59.52.61.61.52.59.61.61.59.61.27.61.61.59.61.49.49.59.59.61.59.59.61.49	CASSLDFSQNTLYF	tgtgccagcagcttagactttagtcaaaacaccttgtacttt	18.24.22.20.27.33.31.43.39.31.31.12.22.27.25.49.52.24.23.27.30.30.31.27.23.27.24.16.22.45.36.49.19.28.24.34.28.30.13.27.13.15	TRAV16D/DV11*03	TRAV16D/DV11*03	TRAV16	TRAJ58*01	TRAJ58*01	TRAJ58	TRBV3*01	TRBV3*01	TRBV3	TRBJ2-4*01	TRBJ2-4*01	TRBJ2-4	TRAV16D/DV11*03:200;TRAV16N*01:192;TRAV16D/DV11*01:192;TRAV16D/DV11*02:184;TRAV16*02:184;TRAV16*01:184;TRAV16*05:172;TRAV16*04:165;TRAV16*03:151	TRAJ58*01:125	TRBV3*01:496;TRBV3*02:488	TRBJ2-4*01:98	OK
JCC48_737.clone	NP311	Ms4	TRAV6-7/DV9*04	TRAV6-7/DV9*04	0	49	4e-86	14	TRAJ57*01	TRAJ57*01	0	10	7e-32	95	TRBV3*01	TRBV3*01	0	78	1e-142	8	TRBJ2-7*01	TRBJ2-7*01	0	9	4e-21	86	CALSVANQGGSAKLIF	tgtgctctgagtgtcgcgaatcaaggagggtctgcgaagctcatcttt	61.61.61.61.59.61.23.38.52.59.44.44.59.59.52.59.32.59.59.52.59.59.59.52.59.44.43.59.59.59.59.36.59.52.33.59.59.59.59.39.59.52.36.59.39.43.59.59	CASSLTGGSYEQYF	tgtgccagcagcttgacaggggggtcgtatgaacagtacttc	28.34.23.24.30.44.36.59.52.39.43.19.18.19.32.32.55.55.59.44.35.41.41.12.45.27.13.25.32.17.27.37.37.43.24.36.28.36.12.22.29.23	TRAV6-7/DV9*04	TRAV6-7/DV9*04	TRAV6-7/DV9	TRAJ57*01	TRAJ57*01	TRAJ57	TRBV3*01	TRBV3*01	TRBV3	TRBJ2-7*01	TRBJ2-7*01	TRBJ2-7	TRAV6-7/DV9*04:307;TRAV6N-7*01:293;TRAV6D-7*04:293;TRAV6-7/DV9*03:293;TRAV6-7/DV9*02:293	TRAJ57*01:123	TRBV3*01:492;TRBV3*02:484	TRBJ2-7*01:86;TRBJ2-7*02:78	OK
JCC48_597.clone	NP311	Ms4	TRAV14N-2*01	TRAV14-2*01	0	80	1e-144	72	TRAJ6*01	TRAJ6*01	0	10	1e-30	93	TRBV3*01	TRBV3*01	2	78	1e-137	8	TRBJ1-3*01	TRBJ1-3*01	0	9	3e-25	100	CAASGASGGNYKPTF	tgtgcagcaagtggggcctcaggaggaaactacaaacctacgttt	38.34.36.33.35.30.43.61.61.59.59.52.59.59.59.59.61.52.59.59.59.49.59.45.49.52.39.44.35.24.36.43.59.59.59.59.59.36.49.49.32.35.36.36.36	CASSSDTSGNTLYF	tgtgccagcagctcggacacttctggaaatacgctctatttt	27.33.28.28.33.37.43.44.52.43.43.19.59.23.35.31.36.45.41.13.27.36.13.24.35.36.61.61.52.59.52.52.49.41.59.32.40.52.52.52.45.39	TRAV14-2*01;TRAV14D-2*03;TRAV14N-2*01	TRAV14-2*01	TRAV14-2	TRAJ6*01	TRAJ6*01	TRAJ6	TRBV3*01	TRBV3*01	TRBV3	TRBJ1-3*01	TRBJ1-3*01	TRBJ1-3	TRAV14N-2*01:502;TRAV14D-2*03:502;TRAV14-2*01:502;TRAV14-2*03:470	TRAJ6*01:119	TRBV3*01:474;TRBV3*02:466	TRBJ1-3*01:100	OK
JCC48_676.clone	NP311	Ms4	TRAV6N-5*01	TRAV6-5*01	0	49	4e-85	99	TRAJ42*01	TRAJ42*01	0	10	9e-33	29	TRBV1*01	TRBV1*01	4	62	1e-102	16	TRBJ1-1*01	TRBJ1-1*01	0	9	1e-21	64	CALGLNSGGSNAKLTF	tgtgctctgggcctcaattctggaggaagcaatgcaaagctaaccttc	61.61.61.61.61.61.61.61.61.61.61.61.61.61.61.61.61.61.61.61.59.61.61.61.61.61.61.59.61.61.61.61.61.61.61.61.61.61.61.61.61.61.61.61.61.61.61.59	CTCSGQGGTEVFF	tgcacctgcagtggacagggcggcacagaagtcttcttt	22.30.36.29.32.13.25.25.36.30.30.24.28.39.27.44.35.26.28.37.24.34.36.29.30.36.23.29.32.37.36.44.13.29.39.13.30.23.23	TRAV6D-5*01;TRAV6N-5*01	TRAV6-5*01	TRAV6-5	TRAJ42*01	TRAJ42*01	TRAJ42	TRBV1*01	TRBV1*01	TRBV1	TRBJ1-1*01	TRBJ1-1*01	TRBJ1-1	TRAV6N-5*01:305;TRAV6D-5*01:305;TRAV6-5*04:301;TRAV6-5*03:283;TRAV6-5*02:278;TRAV6-5*01:278	TRAJ42*01:127;TRAJ42*02:98	TRBV1*01:359;TRBV1*02:343	TRBJ1-1*01:88;TRBJ1-1*02:80	OK
JCC48_777.clone	NP311	Ms5	TRAV6-7/DV9*04	TRAV6-7/DV9*04	5	57	2e-83	12	TRAJ57*01	TRAJ57*01	0	10	1e-31	95	TRBV3*01	TRBV3*01	1	73	1e-132	8	TRBJ2-7*01	TRBJ2-7*01	0	9	4e-19	80	CALSDQNQGGSAKLIF	tgtgctctgagtgatcagaatcaaggagggtctgcgaagctcatcttt	62.62.62.62.62.62.62.62.62.62.62.62.59.62.62.62.62.62.62.59.59.62.62.62.62.62.62.62.62.62.59.62.62.62.62.62.62.62.62.62.62.62.59.59.62.62.62.42	CASSLTGGAREQYF	tgtgccagcagcctcactgggggggcgcgagaacagtacttc	62.62.62.62.62.62.62.62.62.62.62.62.62.59.62.62.62.59.62.62.54.49.49.49.54.62.62.62.62.62.62.62.59.62.59.59.54.42.62.62.59.62	TRAV6-7/DV9*04	TRAV6-7/DV9*04	TRAV6-7/DV9	TRAJ57*01	TRAJ57*01	TRAJ57	TRBV3*01	TRBV3*01	TRBV3	TRBJ2-7*01	TRBJ2-7*01	TRBJ2-7	TRAV6-7/DV9*04:299;TRAV6N-7*01:287;TRAV6D-7*04:287;TRAV6-7/DV9*03:278;TRAV6-7/DV9*02:278	TRAJ57*01:123	TRBV3*01:458;TRBV3*02:450	TRBJ2-7*01:80;TRBJ2-7*02:72	OK
JCC48_199.clone	NP311	Ms1	TRAV14-2*02	TRAV14-2*01	1	85	1e-151	71	TRAJ49*01	TRAJ49*01	1	11	6e-30	89	TRBV5*04	TRBV5*01	1	49	4e-89	43	TRBJ2-3*01	TRBJ2-3*01	0	9	1e-24	74	CAASANTGYQNFYF	tgtgcagcaagtgcgaacacgggttaccagaacttctatttt	61.61.61.61.61.61.61.61.61.61.61.61.61.59.61.61.61.61.61.61.61.61.61.61.61.61.61.61.59.55.61.61.61.61.61.61.59.61.61.61.59.59	CASSQQTTSAETLYF	tgtgccagcagccagcaaaccactagtgcagaaacgctgtatttt	59.59.59.59.37.44.33.36.41.39.39.36.44.49.45.59.52.52.52.43.59.59.44.59.59.59.59.59.59.59.59.55.59.59.59.59.52.59.59.59.55.59.59.59.59	TRAV14-2*02	TRAV14-2*01	TRAV14-2	TRAJ49*01	TRAJ49*01	TRAJ49	TRBV5*01;TRBV5*02;TRBV5*03;TRBV5*04	TRBV5*01	TRBV5	TRBJ2-3*01	TRBJ2-3*01	TRBJ2-3	TRAV14-2*02:523;TRAV14-2*03:484	TRAJ49*01:117	TRBV5*04:315;TRBV5*03:315;TRBV5*02:315;TRBV5*01:315;TRBV5*05:272	TRBJ2-3*01:98	OK
JCC48_201.clone	NP311	Ms1	TRAV6-7/DV9*04	TRAV6-7/DV9*04	3	49	1e-71	12	TRAJ57*01	TRAJ57*01	0	10	7e-32	95	TRBV3*01	TRBV3*01	2	78	1e-134	8	TRBJ2-7*01	TRBJ2-7*01	0	9	7e-20	82	CALSDPNQGGSAKLIF	tgtgctctgagtgacccgaatcaaggagggtctgcgaagctcatcttt	49.52.44.52.52.61.43.43.59.59.43.45.52.43.52.37.27.41.45.39.43.59.59.52.59.59.52.59.52.43.55.26.28.32.24.36.39.49.36.32.36.36.39.59.36.59.59.59	CASSLTGGSREQYF	tgtgccagcagcctgactggggggtcccgtgaacagtacttc	18.28.14.19.22.37.29.35.43.24.28.34.13.10.27.26.18.27.45.49.49.41.52.39.27.13.27.13.27.12.28.23.29.44.18.28.19.23.12.18.22.18	TRAV6-7/DV9*04	TRAV6-7/DV9*04	TRAV6-7/DV9	TRAJ57*01	TRAJ57*01	TRAJ57	TRBV3*01	TRBV3*01	TRBV3	TRBJ2-7*01	TRBJ2-7*01	TRBJ2-7	TRAV6-7/DV9*04:260;TRAV6N-7*01:248;TRAV6D-7*04:248;TRAV6-7/DV9*03:246;TRAV6-7/DV9*02:246;TRAV6D-7*01:216	TRAJ57*01:123	TRBV3*01:464;TRBV3*02:456	TRBJ2-7*01:82;TRBJ2-7*02:74	OK
JCC48_25.clone	NP311	Ms1	TRAV6N-5*01	TRAV6-5*01	0	49	2e-86	103	TRAJ57*01	TRAJ57*01	0	10	1e-31	95	TRBV3*01	TRBV3*01	13	78	2e-88	8	TRBJ2-7*01	TRBJ2-7*01	0	9	3e-19	80	CALGGSNQGGSAKLIF	tgtgctctgggtggctcgaatcaaggagggtctgcgaagctcatcttt	61.61.61.61.61.59.61.61.61.61.61.61.61.61.61.61.61.61.61.61.61.61.61.61.61.61.61.61.61.61.61.59.61.61.61.61.61.61.61.61.61.61.59.61.61.61.61.61	CASSLTGGAREQYF	tgtgccagcagcctgactgggggggcgcgagaacagtacttc	15.22.18.18.27.32.22.30.49.43.28.49.19.23.27.29.24.28.39.28.36.36.34.45.36.24.28.12.19.28.19.19.25.35.18.19.18.19.12.13.18.13	TRAV6D-5*01;TRAV6N-5*01	TRAV6-5*01	TRAV6-5	TRAJ57*01	TRAJ57*01	TRAJ57	TRBV3*01	TRBV3*01	TRBV3	TRBJ2-7*01	TRBJ2-7*01	TRBJ2-7	TRAV6N-5*01:309;TRAV6D-5*01:309;TRAV6-5*04:301;TRAV6-5*03:283;TRAV6-5*02:278;TRAV6-5*01:278	TRAJ57*01:123	TRBV3*01:313;TRBV3*02:305	TRBJ2-7*01:80;TRBJ2-7*02:72	OK
JCC48_5.clone	NP311	Ms1	TRAV14N-2*01	TRAV14-2*01	2	83	1e-139	72	TRAJ22*01	TRAJ22*01	0	10	9e-29	85	TRBV2*01	TRBV2*01	1	36	3e-65	196	TRBJ1-4*02	TRBJ1-4*01	0	9	4e-24	96	CAASAASGSWQLIF	tgtgcagcaagtgcagcttctggcagctggcaactcatcttt	61.61.61.61.61.59.61.61.61.61.61.61.61.61.61.61.61.61.61.61.59.61.61.61.61.61.61.59.61.61.61.61.61.61.61.61.59.61.61.61.61.61	CASSQEANTNERLFF	tgtgccagcagccaagaggccaataccaacgaaagattatttttc	27.39.27.52.59.59.52.59.61.59.59.52.55.49.49.52.52.52.41.37.59.59.59.52.59.59.52.52.45.36.49.52.59.55.59.59.59.52.52.59.59.59.52.59.52	TRAV14-2*01;TRAV14D-2*03;TRAV14N-2*01	TRAV14-2*01	TRAV14-2	TRAJ22*01	TRAJ22*01	TRAJ22	TRBV2*01	TRBV2*01	TRBV2	TRBJ1-4*02	TRBJ1-4*01	TRBJ1-4	TRAV14N-2*01:486;TRAV14D-2*03:486;TRAV14-2*01:486;TRAV14-2*03:454	TRAJ22*01:113	TRBV2*01:236	TRBJ1-4*02:96;TRBJ1-4*01:88	OK
JCC48_1026.clone	NP311	Ms6	TRAV6N-5*01	TRAV6-5*01	0	49	9e-86	101	TRAJ42*01	TRAJ42*01	0	10	9e-33	29	TRBV1*01	TRBV1*01	4	62	1e-102	16	TRBJ2-2*01	TRBJ2-2*01	0	9	3e-25	100	CALGLNSGGSNAKLTF	tgtgctctgggtcttaattctggaggaagcaatgcaaagctaaccttc	59.59.59.59.45.61.29.43.52.39.59.61.45.52.59.59.52.59.61.39.59.59.61.59.59.61.59.59.59.61.59.61.59.61.61.61.61.61.52.37.59.52.43.61.59.49.59.35	CTCSGQGNTGQLYF	tgcacctgcagtggacagggaaacaccgggcagctctacttt	39.36.36.32.36.13.29.32.36.36.39.28.36.36.33.35.36.33.33.37.39.39.41.45.39.43.34.32.31.45.36.52.36.24.30.12.27.38.23.32.23.28	TRAV6D-5*01;TRAV6N-5*01	TRAV6-5*01	TRAV6-5	TRAJ42*01	TRAJ42*01	TRAJ42	TRBV1*01	TRBV1*01	TRBV1	TRBJ2-2*01	TRBJ2-2*01	TRBJ2-2	TRAV6N-5*01:307;TRAV6D-5*01:307;TRAV6-5*04:301;TRAV6-5*03:283;TRAV6-5*02:278;TRAV6-5*01:278	TRAJ42*01:127;TRAJ42*02:98	TRBV1*01:359;TRBV1*02:343	TRBJ2-2*01:100	OK
JCC48_1049.clone	NP311	Ms6	TRAV6-7/DV9*04	TRAV6-7/DV9*04	2	57	3e-91	12	TRAJ57*01	TRAJ57*01	0	10	1e-31	95	TRBV3*01	TRBV3*01	1	78	1e-138	8	TRBJ2-7*01	TRBJ2-7*01	0	9	7e-20	82	CALSAPNQGGSAKLIF	tgtgctctgagcgccccgaatcaaggagggtctgcgaagctcatcttt	49.52.45.52.37.55.27.45.50.43.59.52.49.45.52.35.26.44.52.52.41.59.59.59.59.59.59.59.59.59.61.36.52.59.36.59.59.59.61.36.59.59.49.59.43.52.49.49	CASRLTGGAREQYF	tgtgccagcaggttaactgggggggcgcgtgaacagtacttc	27.30.27.24.37.44.33.49.43.37.38.10.23.22.26.44.29.36.52.43.37.43.52.59.49.13.44.13.29.18.30.23.37.49.22.31.23.29.15.23.29.23	TRAV6-7/DV9*04	TRAV6-7/DV9*04	TRAV6-7/DV9	TRAJ57*01	TRAJ57*01	TRAJ57	TRBV3*01	TRBV3*01	TRBV3	TRBJ2-7*01	TRBJ2-7*01	TRBJ2-7	TRAV6-7/DV9*04:325;TRAV6N-7*01:313;TRAV6D-7*04:313;TRAV6-7/DV9*03:305;TRAV6-7/DV9*02:305	TRAJ57*01:123	TRBV3*01:478;TRBV3*02:470	TRBJ2-7*01:82;TRBJ2-7*02:74	OK
JCC48_1065.clone	NP311	Ms6	TRAV6D-3*01	TRAV6-2*01	0	49	3e-88	107	TRAJ43*01	TRAJ43*01	0	10	2e-27	23	TRBV23*01	TRBV23*01	1	76	1e-133	398	TRBJ2-4*01	TRBJ2-4*01	0	9	1e-21	88	CAMRRGNNNNAPRF	tgtgctatgagaaggggaaataacaacaatgccccacgattt	45.31.43.43.34.52.59.59.59.52.59.59.59.52.45.45.49.52.49.52.52.50.59.59.61.59.61.61.59.59.52.59.49.36.59.33.24.44.52.52.39.61	CSSSRPDINTLYF	tgctccagcagtcgaccggacataaacaccttgtacttt	31.36.18.44.27.43.49.43.52.36.39.52.19.34.22.26.13.27.50.49.36.30.39.28.30.36.41.27.44.19.28.24.30.36.36.22.37.27.32	TRAV6-3*01;TRAV6-3*02;TRAV6D-3*01	TRAV6-2*01	TRAV6-2	TRAJ43*01	TRAJ43*01	TRAJ43	TRBV23*01	TRBV23*01	TRBV23	TRBJ2-4*01	TRBJ2-4*01	TRBJ2-4	TRAV6D-3*01:315;TRAV6-3*02:315;TRAV6-3*01:315;TRAV6D-3*02:307	TRAJ43*01:109;TRAJ43*02:86	TRBV23*01:462	TRBJ2-4*01:88	OK
JCC48_1073.clone	NP311	Ms6	TRAV7D-5*01	TRAV7-5*01	7	72	1e-102	40	TRAJ40*01	TRAJ40*01	0	10	3e-28	75	TRBV13-1*02	TRBV13-1*01	1	59	1e-107	199	TRBJ2-1*01	TRBJ2-1*01	0	9	2e-24	74	CAVSFSTGNYKYVF	tgtgcagtgagcttctctacaggaaactacaaatacgtcttt	61.61.61.61.59.61.61.61.61.61.61.59.61.61.61.55.59.61.61.59.61.61.61.61.61.61.59.61.59.61.61.61.61.61.61.59.61.61.59.61.59.59	CASSENYAEQFF	tgtgccagcagtgaaaactatgctgagcagttcttc	43.45.43.43.59.59.52.52.61.59.52.43.49.59.59.59.43.27.52.52.43.45.23.32.36.49.44.59.61.39.43.59.23.37.44.52	TRAV7-5*01;TRAV7D-5*01	TRAV7-5*01	TRAV7-5	TRAJ40*01	TRAJ40*01	TRAJ40	TRBV13-1*02	TRBV13-1*01	TRBV13-1	TRBJ2-1*01	TRBJ2-1*01	TRBJ2-1	TRAV7D-5*01:361;TRAV7-5*01:361;TRAV7N-5*01:321;TRAV7-5*03:321	TRAJ40*01:111	TRBV13-1*02:377;TRBV13-1*01:369	TRBJ2-1*01:98	OK
JCC48_689.clone	NP311	Ms4	TRAV14-2*02	TRAV14-2*01	1	77	1e-142	72	TRAJ52*01	TRAJ52*01	0	10	1e-30	119	TRBV5*04	TRBV5*01	2	49	7e-82	35	TRBJ1-1*01	TRBJ1-1*01	0	9	1e-21	64	CAASGAGANTGKLTF	tgtgcagcaagtggggctggagctaacactggaaagctcacgttt	52.59.59.59.59.49.59.59.59.50.59.49.59.59.59.59.39.40.55.59.52.59.26.36.32.49.59.49.36.39.59.61.59.59.59.59.45.44.50.59.39.52.45.49.52	CASSQQTGGGTEVFF	tgtgccagcagccagcagacagggggtggcacagaagtcttcttt	33.39.28.23.27.36.19.23.24.27.22.18.36.43.38.32.32.35.32.36.41.59.61.36.29.18.12.17.22.22.29.32.29.35.37.32.21.28.12.26.33.13.29.23.23	TRAV14-2*02	TRAV14-2*01	TRAV14-2	TRAJ52*01	TRAJ52*01	TRAJ52	TRBV5*01;TRBV5*02;TRBV5*03;TRBV5*04	TRBV5*01	TRBV5	TRBJ1-1*01	TRBJ1-1*01	TRBJ1-1	TRAV14-2*02:494;TRAV14-2*03:454	TRAJ52*01:119	TRBV5*04:291;TRBV5*03:291;TRBV5*02:291;TRBV5*01:291;TRBV5*05:256	TRBJ1-1*01:88;TRBJ1-1*02:80	OK
JCC48_690.clone	NP311	Ms4	TRAV6N-5*01	TRAV6-5*01	0	44	1e-80	99	TRAJ42*01	TRAJ42*01	0	10	5e-33	29	TRBV1*01	TRBV1*01	7	62	8e-88	16	TRBJ1-1*01	TRBJ1-1*01	0	9	7e-17	48	CALGLNSGGSNAKLTF	tgtgctctgggcctcaattctggaggaagcaatgcaaagctaaccttc	39.43.38.39.31.59.19.36.43.45.41.59.36.49.59.52.45.49.59.27.35.52.52.49.52.59.49.49.44.59.52.49.45.59.59.59.52.59.45.23.39.41.39.59.32.33.45.27	CTCSGQGGTEVLF	tgcacatgcagtggacagggcggcacagaagtgttattt	15.27.24.22.24.12.17.23.39.27.23.18.28.39.29.36.27.22.29.25.12.18.18.23.22.18.18.23.26.29.24.41.8.21.33.13.24.16.18	TRAV6D-5*01;TRAV6N-5*01	TRAV6-5*01	TRAV6-5	TRAJ42*01	TRAJ42*01	TRAJ42	TRBV1*01	TRBV1*01	TRBV1	TRBJ1-1*01	TRBJ1-1*01	TRBJ1-1	TRAV6N-5*01:289;TRAV6D-5*01:289;TRAV6-5*04:285;TRAV6-5*03:268;TRAV6-5*02:262;TRAV6-5*01:262	TRAJ42*01:127;TRAJ42*02:98	TRBV1*01:311;TRBV1*02:295	TRBJ1-1*01:72;TRBJ1-1*02:64;TRBJ2-3*01:24	OK
JCC48_798.clone	NP311	Ms5	TRAV6-7/DV9*04	TRAV6-7/DV9*04	1	48	4e-82	19	TRAJ57*01	TRAJ57*01	0	10	1e-31	95	TRBV3*01	TRBV3*01	1	74	1e-132	8	TRBJ2-7*01	TRBJ2-7*01	0	9	3e-19	80	CALSRPNQGGSAKLIF	tgtgctctgagccgcccgaatcaaggagggtctgcgaagctcatcttt	62.62.62.62.62.62.59.62.62.62.62.62.62.62.62.62.62.62.62.59.59.62.62.62.62.62.62.62.62.62.59.62.62.62.62.62.62.62.62.62.62.62.59.59.62.62.62.59	CASSVTGGAREQYF	tgtgccagcagcgtgactgggggggcgcgggaacagtacttc	59.62.62.62.62.62.54.62.62.62.49.56.59.56.62.56.56.59.62.54.62.62.62.59.56.50.50.51.51.62.62.62.62.62.62.59.62.62.59.49.54.62	TRAV6-7/DV9*04	TRAV6-7/DV9*04	TRAV6-7/DV9	TRAJ57*01	TRAJ57*01	TRAJ57	TRBV3*01	TRBV3*01	TRBV3	TRBJ2-7*01	TRBJ2-7*01	TRBJ2-7	TRAV6-7/DV9*04:295;TRAV6N-7*01:276;TRAV6D-7*04:276;TRAV6-7/DV9*03:276;TRAV6-7/DV9*02:276	TRAJ57*01:123	TRBV3*01:460;TRBV3*02:452	TRBJ2-7*01:80;TRBJ2-7*02:72	OK
JCC48_989.clone	NP311	Ms5	TRAV6-4*03	TRAV6-4*01	5	50	2e-74	14	TRAJ12*01	TRAJ12*01	2	10	5e-22	92	TRBV13-1*02	TRBV13-1*01	0	54	2e-98	198	TRBJ2-3*01	TRBJ2-3*01	0	9	3e-23	70	CALVAPTGGYKVVF	tgtgctctggttgccccgactggaggctataaagtggtcttt	59.62.62.62.62.62.62.59.62.62.62.62.62.54.49.54.62.62.62.62.59.59.62.62.62.62.62.54.62.62.59.62.62.62.59.59.62.59.62.62.62.59	CASSVGGTAETLYF	tgtgccagcagtgttggggggactgcagaaacgctgtatttt	59.62.62.62.62.62.62.62.62.62.62.54.54.62.59.62.62.62.62.49.49.49.59.59.62.54.54.62.62.62.62.62.62.62.59.62.62.62.62.62.62.59	TRAV6-4*01;TRAV6-4*03	TRAV6-4*01	TRAV6-4	TRAJ12*01	TRAJ12*01	TRAJ12	TRBV13-1*02	TRBV13-1*01	TRBV13-1	TRBJ2-3*01	TRBJ2-3*01	TRBJ2-3	TRAV6-4*03:270;TRAV6-4*01:270;TRAV6D-4*01:262;TRAV6-4*02:256	TRAJ12*01:92	TRBV13-1*02:347;TRBV13-1*01:339	TRBJ2-3*01:94	OK
JCC48_802.clone	NP311	Ms5	TRAV6-5*04	TRAV6-5*01	0	49	9e-86	95	TRAJ40*01	TRAJ40*01	0	10	2e-30	83	TRBV3*01	TRBV3*01	7	87	1e-139	8	TRBJ2-7*01	TRBJ2-7*01	0	9	8e-21	86	CALSPLNTGNYKYVF	tgtgctctgagtcctcttaatacaggaaactacaaatacgtcttt	62.62.62.62.62.62.62.62.62.62.59.59.62.62.62.62.62.62.62.62.62.62.62.62.62.62.62.54.62.62.62.62.62.62.62.62.62.62.62.59.59.62.54.62.62	CASSLQYEQYF	tgtgccagcagcttacagtatgaacagtacttc	59.62.62.62.62.62.62.62.62.62.62.62.62.62.62.54.62.62.62.62.62.59.59.56.42.54.59.59.62.62.62.62.62	TRAV6-5*04	TRAV6-5*01	TRAV6-5	TRAJ40*01	TRAJ40*01	TRAJ40	TRBV3*01	TRBV3*01	TRBV3	TRBJ2-7*01	TRBJ2-7*01	TRBJ2-7	TRAV6-5*04:307;TRAV6N-5*01:301;TRAV6D-5*01:301;TRAV6-5*03:283;TRAV6-5*02:283;TRAV6-5*01:283	TRAJ40*01:119	TRBV3*01:482;TRBV3*02:474	TRBJ2-7*01:86;TRBJ2-7*02:78	OK
JCC48_482.clone	NP311	Ms3	TRAV6-7/DV9*04	TRAV6-7/DV9*04	1	49	2e-80	11	TRAJ58*01	TRAJ58*01	0	10	4e-32	103	TRBV2*01	TRBV2*01	2	36	5e-64	196	TRBJ2-7*01	TRBJ2-7*01	0	9	2e-23	94	CALRAMQQGTGSKLSF	tgtgctctgagggccatgcagcaaggcactgggtctaagctgtcattt	61.61.61.61.61.61.61.61.61.61.61.61.61.61.61.61.61.61.61.61.61.61.61.61.61.61.61.61.61.59.61.61.61.61.59.61.61.61.61.61.59.61.61.61.61.59.59.59	CASSQMTSSYEQYF	tgtgccagcagccaaatgacaagctcctatgaacagtacttc	28.32.19.32.27.35.27.37.32.39.43.24.39.36.39.30.23.38.23.36.31.33.39.13.36.29.13.32.31.23.35.36.26.49.31.38.43.39.13.29.39.19	TRAV6-7/DV9*04	TRAV6-7/DV9*04	TRAV6-7/DV9	TRAJ58*01	TRAJ58*01	TRAJ58	TRBV2*01	TRBV2*01	TRBV2	TRBJ2-7*01	TRBJ2-7*01	TRBJ2-7	TRAV6-7/DV9*04:289;TRAV6N-7*01:278;TRAV6D-7*04:278;TRAV6-7/DV9*03:278;TRAV6-7/DV9*02:278	TRAJ58*01:125	TRBV2*01:232	TRBJ2-7*01:94;TRBJ2-7*02:86	OK
JCC48_466.clone	NP311	Ms3	TRAV6D-7*01	TRAV6D-7*01	0	18	3e-32	0	TRAJ42*01	TRAJ42*01	1	10	1e-30	29	TRBV1*01	TRBV1*01	8	62	6e-88	22	TRBJ2-4*01	TRBJ2-4*01	2	9	5e-17	72	CALSLNSGGSNAKLTF	tgtgctctgagcctcaattctggaggaagcaatgcaaagctaaccttc	18.18.18.30.19.49.12.20.30.31.31.37.13.24.29.30.36.39.52.13.17.37.44.35.36.43.39.30.37.59.59.41.26.36.43.43.43.39.43.31.39.34.31.44.13.24.39.23	CTCSAEYRNTLYF	tgcacgtgcagtgcagaatacagaaacaccttgtacttt	13.27.30.30.37.12.23.23.36.28.23.23.26.20.13.23.26.17.18.26.24.13.23.19.23.27.36.23.37.13.18.18.38.27.27.13.29.13.19	TRAV6-5*04	TRAV6-5*01	TRAV6-5	TRAJ42*01	TRAJ42*01	TRAJ42	TRBV1*01	TRBV1*01	TRBV1	TRBJ2-4*01	TRBJ2-4*01	TRBJ2-4	TRAV6D-7*01:129;TRAV6D-6*01:129;TRAV6-5*04:129;TRAV6-5*02:129;TRAV6-5*01:129;TRAV6N-5*01:125;TRAV6D-6*02:125;TRAV6D-5*01:125;TRAV6-7/DV9*01:125;TRAV6-6*01:125;TRAV6-5*03:123;TRAV6N-6*01:121;TRAV6D-7*02:121;TRAV6D-6*05:121;TRAV6D-6*04:119;TRAV6N-7*01:117;TRAV6D-7*04:117;TRAV6-7/DV9*08:117;TRAV6-7/DV9*06:117;TRAV6-7/DV9*03:117;TRAV6-7/DV9*02:117;TRAV6-6*03:117;TRAV6D-6*03:113;TRAV6-7/DV9*04:113;TRA…	TRAJ42*01:119;TRAJ42*02:90	TRBV1*01:311;TRBV1*02:289	TRBJ2-4*01:72	OK
JCC48_29.clone	NP311	Ms1	TRAV14N-2*01	TRAV14-2*01	1	83	1e-144	72	TRAJ22*01	TRAJ22*01	0	10	9e-29	85	TRBV2*01	TRBV2*01	1	36	1e-64	196	TRBJ1-6*01	TRBJ1-6*01	0	9	6e-23	92	CAASRASGSWQLIF	tgtgcagcaagtagggcttctggcagctggcaactcatcttt	61.61.61.61.61.61.61.61.61.61.61.61.61.61.61.59.59.61.61.59.59.61.61.61.61.61.61.59.61.61.61.61.61.61.61.61.59.61.61.61.61.61	CASSSGTGNSPLYF	tgtgccagcagctccgggacaggaaattcgcccctctacttt	27.39.23.26.35.43.52.52.52.45.49.36.52.39.43.36.32.36.45.59.36.41.41.45.49.39.39.45.27.39.45.52.49.34.52.18.39.45.43.39.27.36	TRAV14-2*01;TRAV14D-2*03;TRAV14N-2*01	TRAV14-2*01	TRAV14-2	TRAJ22*01	TRAJ22*01	TRAJ22	TRBV2*01	TRBV2*01	TRBV2	TRBJ1-6*01	TRBJ1-6*01	TRBJ1-6	TRAV14N-2*01:502;TRAV14D-2*03:502;TRAV14-2*01:502;TRAV14-2*03:470	TRAJ22*01:113	TRBV2*01:234	TRBJ1-6*01:92	OK
JCC48_1040.clone	NP311	Ms6	TRAV5N-4*01	TRAV5-4*01	0	40	1e-70	0	TRAJ21*01	TRAJ21*01	0	10	2e-25	77	TRBV13-2*04	TRBV13-2*01	1	59	1e-106	72	TRBJ2-5*01	TRBJ2-5*01	0	9	3e-23	94	CAAGYYNVLYF	tgtgctgcagggtattacaacgtgctttacttc	59.59.59.59.34.52.59.59.59.59.59.52.59.52.45.59.59.59.59.59.59.59.59.59.49.59.59.59.59.45.59.61.39	CASGGQGGQDTQYF	tgtgccagcggtggacagggaggccaagacacccagtacttt	61.61.59.59.61.61.61.50.59.49.52.49.49.59.59.61.59.59.59.59.59.55.55.59.59.59.52.52.59.55.44.59.59.61.59.59.61.61.59.61.59.59	TRAV5D-4*01;TRAV5D-4*04;TRAV5D-4*05;TRAV5N-4*01	TRAV5-4*01;TRAV5D-4*02	TRAV5-4	TRAJ21*01	TRAJ21*01	TRAJ21	TRBV13-2*01;TRBV13-2*04	TRBV13-2*01	TRBV13-2	TRBJ2-5*01	TRBJ2-5*01	TRBJ2-5	TRAV5N-4*01:256;TRAV5D-4*05:256;TRAV5D-4*04:256;TRAV5D-4*01:256;TRAV5D-4*03:254;TRAV5D-4*02:248;TRAV5-4*01:240	TRAJ21*01:101;TRAJ21*02:94	TRBV13-2*04:373;TRBV13-2*01:373;TRBV13-2*03:371;TRBV13-2*02:357	TRBJ2-5*01:94	OK
JCC48_876.clone	NP311	Ms6	TRAV6D-6*02	TRAV6D-6*01	1	39	7e-66	0	TRAJ34*02	TRAJ34*02	0	10	2e-28	31	TRBV13-2*04	TRBV13-2*01	1	59	1e-106	72	TRBJ2-5*01	TRBJ2-5*01	0	9	3e-23	94	CALAGSNTNKVVF	tgtgctctggccggttccaataccaacaaagtcgtcttt	59.59.59.59.45.61.45.45.52.39.52.36.44.49.45.59.39.59.59.52.49.49.44.59.52.59.59.59.61.59.59.61.44.59.61.45.59.61.37	CASGGQGGQDTQYF	tgtgccagcggtggacagggaggccaagacacccagtacttt	61.61.59.59.61.61.61.61.61.61.61.59.59.61.61.61.61.61.61.61.61.61.61.61.61.61.61.61.61.61.61.61.61.61.61.61.61.61.59.61.59.59	TRAV6-6*01;TRAV6D-6*02	TRAV6-6*01;TRAV6D-6*01	TRAV6-6;TRAV6D-6	TRAJ34*02	TRAJ34*02	TRAJ34	TRBV13-2*01;TRBV13-2*04	TRBV13-2*01	TRBV13-2	TRBJ2-5*01	TRBJ2-5*01	TRBJ2-5	TRAV6D-6*02:240;TRAV6-6*01:240;TRAV6D-6*01:238;TRAV6-6*03:224;TRAV6-6*02:224;TRAV6N-6*01:222;TRAV6D-6*05:222;TRAV6D-6*04:222;TRAV6D-6*03:214;TRAV6-7/DV9*01:210;TRAV6-5*02:208;TRAV6-5*01:208;TRAV6-7/DV9*08:202;TRAV6-7/DV9*06:202;TRAV6D-7*01:200;TRAV6-5*03:198;TRAV6-7/DV9*07:194;TRAV6D-7*02:192	TRAJ34*02:111;TRAJ34*01:80	TRBV13-2*04:373;TRBV13-2*01:373;TRBV13-2*03:371;TRBV13-2*02:357	TRBJ2-5*01:94	OK
JCC48_1106.clone	NP311	Ms6	TRAV9-1*02	TRAV9-1*01	1	29	2e-50	16	TRAJ40*01	TRAJ40*01	0	10	1e-29	79	TRBV13-1*02	TRBV13-1*01	1	59	1e-105	195	TRBJ1-3*01	TRBJ1-3*01	0	9	4e-25	76	CAVSANTGNYKYVF	tgtgctgtgagcgcgaatacaggaaactacaaatacgtcttt	59.59.59.59.52.43.59.59.59.59.61.59.59.59.61.61.59.59.59.61.59.59.61.59.59.59.59.59.59.59.59.59.59.61.59.41.37.55.36.52.39.44	CASRDGSGNTLYF	tgtgccagcagagacggttctggaaatacgctctatttt	61.61.61.61.61.61.61.61.61.61.61.61.61.59.61.61.61.59.55.55.59.59.61.61.61.61.61.61.59.55.59.61.59.59.61.61.61.61.61	TRAV9-1*02	TRAV9-1*01	TRAV9-1	TRAJ40*01	TRAJ40*01	TRAJ40	TRBV13-1*02	TRBV13-1*01	TRBV13-1	TRBJ1-3*01	TRBJ1-3*01	TRBJ1-3	TRAV9-1*02:188;TRAV9D-1*02:184;TRAV9D-3*01:172;TRAV9-1*01:172;TRAV9D-1*01:170;TRAV9-4*01:170;TRAV9-2*01:170;TRAV9D-4*04:165;TRAV9N-3*01:163;TRAV9-3*03:163;TRAV9-3*02:163;TRAV9-3*01:163;TRAV9N-2*01:157;TRAV9D-4*03:157;TRAV9D-4*01:157;TRAV9D-2*03:157;TRAV9D-2*02:157;TRAV9D-2*01:157;TRAV9N-4*01:147;TRAV9D-3*02:147	TRAJ40*01:115	TRBV13-1*02:369;TRBV13-1*01:361	TRBJ1-3*01:100	OK
JCC48_602.clone	NP311	Ms4	TRAV21/DV12*02	TRAV21/DV12*01	2	28	3e-50	92	TRAJ57*01	TRAJ57*01	0	10	3e-31	93	TRBV5*04	TRBV5*01	1	49	2e-88	41	TRBJ2-3*01	TRBJ2-3*01	0	9	1e-24	74	CILRVLNQGGSAKLIF	tgtatcctgagagtccttaatcaaggagggtctgcgaagctcatcttt	61.61.61.59.61.59.49.61.61.61.61.61.61.61.61.59.61.61.61.61.61.61.59.59.61.61.61.61.61.61.61.52.61.61.59.61.61.61.55.59.61.61.59.61.61.61.59.61	CASSPQTSAETLYF	tgtgccagcagcccccagactagtgcagaaacgctgtatttt	39.39.33.32.36.52.44.35.52.52.52.59.41.29.36.49.27.26.30.22.36.45.39.34.45.41.36.39.36.49.36.35.27.23.27.31.45.45.39.39.36.32	TRAV21/DV12*01;TRAV21/DV12*02	TRAV21/DV12*01	TRAV21/DV12	TRAJ57*01	TRAJ57*01	TRAJ57	TRBV5*01;TRBV5*02;TRBV5*03;TRBV5*04	TRBV5*01	TRBV5	TRBJ2-3*01	TRBJ2-3*01	TRBJ2-3	TRAV21/DV12*02:188;TRAV21/DV12*01:188	TRAJ57*01:121	TRBV5*04:313;TRBV5*03:313;TRBV5*02:313;TRBV5*01:313;TRBV5*05:272	TRBJ2-3*01:98	OK
JCC48_642.clone	NP311	Ms4	TRAV6D-6*02	TRAV6D-6*01	0	38	5e-67	0	TRAJ31*01	TRAJ31*01	0	10	2e-28	8	TRBV5*04	TRBV5*01	1	49	4e-86	41	TRBJ1-4*02	TRBJ1-4*01	0	9	7e-26	101	CALGGPSNSNNRIFF	tgtgctctgggtggtccctcgaatagcaataacagaatcttcttt	61.61.61.61.61.61.61.61.61.61.61.61.61.61.61.61.61.61.61.61.55.61.61.61.61.61.61.61.61.61.61.61.59.61.61.61.59.61.61.61.61.61.61.61.61	CASSPQVSNERLFF	tgtgccagcagcccccaggtttccaacgaaagattatttttc	27.43.39.38.39.43.39.45.39.49.52.45.45.36.37.50.39.36.35.37.36.45.32.35.52.49.30.52.52.52.38.49.36.31.39.39.32.34.39.39.49.36	TRAV6-6*01;TRAV6D-6*02	TRAV6-6*01;TRAV6D-6*01	TRAV6-6;TRAV6D-6	TRAJ31*01	TRAJ31*01	TRAJ31	TRBV5*01;TRBV5*02;TRBV5*03;TRBV5*04	TRBV5*01	TRBV5	TRBJ1-4*02	TRBJ1-4*01	TRBJ1-4	TRAV6D-6*02:244;TRAV6-6*01:244;TRAV6D-6*01:236;TRAV6-6*03:226;TRAV6-6*02:226;TRAV6N-6*01:220;TRAV6D-6*05:220;TRAV6D-6*04:220;TRAV6-7/DV9*01:216;TRAV6D-6*03:212;TRAV6-7/DV9*08:208;TRAV6-5*02:208;TRAV6-5*01:208;TRAV6-7/DV9*06:206;TRAV6D-7*01:200;TRAV6-7/DV9*07:198;TRAV6-5*03:198	TRAJ31*01:111;TRAJ31*02:103	TRBV5*04:305;TRBV5*03:305;TRBV5*02:305;TRBV5*01:305;TRBV5*05:264	TRBJ1-4*02:101;TRBJ1-4*01:94	OK
JCC48_586.clone	NP311	Ms4	TRAV14-2*02	TRAV14-2*01	2	89	1e-157	71	TRAJ40*01	TRAJ40*01	0	10	2e-29	79	TRBV14*01	TRBV14*01	0	54	5e-99	315	TRBJ2-1*01	TRBJ2-1*01	0	9	2e-24	98	CAASGNTGNYKYVF	tgtgcagcaagtggaaatacaggaaactacaaatacgtcttt	61.61.61.61.55.59.61.59.61.61.61.61.61.61.61.61.61.61.61.61.61.61.61.61.61.61.61.61.61.61.61.61.61.61.61.61.61.61.61.61.61.61	CASRLDWGPNYAEQFF	tgtgccagcagactcgactgggggccgaactatgctgagcagttcttc	61.61.61.61.61.61.61.61.61.61.61.61.61.61.59.61.61.59.59.61.59.44.44.55.61.61.61.61.61.59.61.61.61.61.59.59.59.61.61.61.61.61.61.61.61.61.61.61	TRAV14-2*02	TRAV14-2*01	TRAV14-2	TRAJ40*01	TRAJ40*01	TRAJ40	TRBV14*01	TRBV14*01	TRBV14	TRBJ2-1*01	TRBJ2-1*01	TRBJ2-1	TRAV14-2*02:543;TRAV14-2*03:504	TRAJ40*01:115	TRBV14*01:349	TRBJ2-1*01:98	OK
JCC48_820.clone	NP311	Ms5	TRAV6-7/DV9*04	TRAV6-7/DV9*04	1	48	3e-82	12	TRAJ57*01	TRAJ57*01	0	10	4e-32	97	TRBV3*01	TRBV3*01	1	87	1e-154	8	TRBJ2-7*01	TRBJ2-7*01	0	9	2e-23	94	CALSDVNQGGSAKLIF	tgtgctctgagtgatgtgaatcaaggagggtctgcgaagctcatcttt	62.62.62.62.62.62.62.59.59.62.62.62.62.62.59.62.62.59.62.59.59.62.62.62.62.62.62.62.62.62.59.62.62.59.59.62.62.62.62.62.62.62.59.59.62.49.49.42	CASSLTSSYEQYF	tgtgccagcagcttaaccagctcctatgaacagtacttc	62.62.62.62.62.62.62.62.62.62.62.62.62.62.62.62.62.62.62.62.62.62.62.62.59.62.54.33.62.62.62.62.59.54.42.42.62.59.62	TRAV6-7/DV9*04	TRAV6-7/DV9*04	TRAV6-7/DV9	TRAJ57*01	TRAJ57*01	TRAJ57	TRBV3*01	TRBV3*01	TRBV3	TRBJ2-7*01	TRBJ2-7*01	TRBJ2-7	TRAV6-7/DV9*04:295;TRAV6N-7*01:283;TRAV6D-7*04:283;TRAV6-7/DV9*03:281;TRAV6-7/DV9*02:281	TRAJ57*01:125	TRBV3*01:531;TRBV3*02:523	TRBJ2-7*01:94;TRBJ2-7*02:86	OK
JCC48_1011.clone	NP311	Ms5	TRAV6-7/DV9*04	TRAV6-7/DV9*04	0	48	2e-80	11	TRAJ57*01	TRAJ57*01	0	10	1e-31	95	TRBV3*01	TRBV3*01	6	90	1e-142	8	TRBJ2-7*01	TRBJ2-7*01	0	9	8e-20	82	CALSDPNQGGSAKLIF	tgtgctctgagtgatccgaatcaaggagggtctgcgaagctcatcttt	62.62.62.62.62.62.59.59.62.62.59.62.62.62.59.62.62.62.62.54.54.62.62.62.62.62.62.62.62.62.59.59.62.62.62.62.62.62.62.62.62.62.59.59.62.62.62.62	CASSLTLGGGEQYF	tgtgccagcagcttaacactggggggaggtgaacagtacttc	59.62.62.62.62.62.62.62.62.62.62.62.62.62.62.62.62.54.62.54.59.62.62.62.62.62.49.54.62.59.59.62.62.62.62.59.62.62.62.62.59.62	TRAV6-7/DV9*04	TRAV6-7/DV9*04	TRAV6-7/DV9	TRAJ57*01	TRAJ57*01	TRAJ57	TRBV3*01	TRBV3*01	TRBV3	TRBJ2-7*01	TRBJ2-7*01	TRBJ2-7	TRAV6-7/DV9*04:289;TRAV6N-7*01:278;TRAV6D-7*04:278;TRAV6-7/DV9*03:276;TRAV6-7/DV9*02:276	TRAJ57*01:123	TRBV3*01:494;TRBV3*02:486	TRBJ2-7*01:82;TRBJ2-7*02:74	OK
JCC48_978.clone	NP311	Ms5	TRAV7D-4*01	TRAV7-4*01	1	68	1e-121	121	TRAJ49*01	TRAJ49*01	1	11	6e-30	89	TRBV5*04	TRBV5*01	3	48	2e-82	43	TRBJ2-5*01	TRBJ2-5*01	0	9	3e-22	90	CAASKNTGYQNFYF	tgtgcagctagtaagaacacgggttaccagaacttctatttt	59.62.62.62.62.62.62.62.59.59.62.62.62.62.62.62.62.62.62.62.62.62.62.62.62.62.62.62.62.62.62.62.62.62.62.62.59.62.62.62.54.54	CASSQQTGEDTQYF	tgtgccagcagccagcagactggggaagacacccagtacttt	62.62.62.62.62.62.62.62.62.62.62.62.62.62.62.62.62.54.54.62.59.62.62.62.62.62.62.62.62.62.62.62.62.62.62.62.62.62.62.62.62.49	TRAV7-4*01;TRAV7-4*02;TRAV7D-4*01	TRAV7-4*01	TRAV7-4	TRAJ49*01	TRAJ49*01	TRAJ49	TRBV5*01;TRBV5*02;TRBV5*03;TRBV5*04	TRBV5*01	TRBV5	TRBJ2-5*01	TRBJ2-5*01	TRBJ2-5	TRAV7D-4*01:426;TRAV7-4*02:426;TRAV7-4*01:426;TRAV7D-4*03:418;TRAV7D-4*02:418;TRAV7N-4*01:394	TRAJ49*01:117	TRBV5*04:293;TRBV5*03:293;TRBV5*02:293;TRBV5*01:293;TRBV5*05:250	TRBJ2-5*01:90	OK
JCC48_986.clone	NP311	Ms5	TRAV14-2*02	TRAV14-2*01	1	75	1e-134	72	TRAJ27*01	TRAJ27*01	0	10	4e-29	89	TRBV13-2*01	TRBV13-2*01	13	85	1e-116	89	TRBJ1-3*01	TRBJ1-3*01	0	9	5e-25	100	CAASLNTNTGKLTF	tgtgcagcaagtctgaacaccaatacaggcaaattaaccttt	62.62.62.62.62.62.62.62.62.59.56.42.36.49.51.62.62.54.54.43.54.59.62.59.62.62.62.62.62.59.62.62.62.62.62.62.62.62.62.62.62.62	CASGEGQGSSGNTLYF	tgtgccagcggtgagggacaggggagttctggaaatacgctctatttt	59.62.62.62.62.62.62.62.62.62.62.62.62.62.54.54.62.62.62.62.62.62.49.49.49.62.62.62.62.59.59.62.62.62.59.62.62.62.62.62.62.62.59.62.62.62.62.59	TRAV14-2*02	TRAV14-2*01	TRAV14-2	TRAJ27*01	TRAJ27*01	TRAJ27	TRBV13-2*01	TRBV13-2*01	TRBV13-2	TRBJ1-3*01	TRBJ1-3*01	TRBJ1-3	TRAV14-2*02:468;TRAV14-2*03:428	TRAJ27*01:115	TRBV13-2*01:406;TRBV13-2*03:402;TRBV13-2*04:398;TRBV13-2*02:389	TRBJ1-3*01:100	OK
JCC48_776.clone	NP311	Ms5	TRAV5N-4*01	TRAV5-4*01	6	58	2e-85	0	TRAJ47*01	TRAJ47*01	0	10	9e-29	113	TRBV31*01	TRBV31*01	1	36	4e-65	212	TRBJ2-1*01	TRBJ2-1*01	0	9	1e-24	98	CASMDYANKMIF	tgtgcctccatggactatgcaaacaagatgatcttt	62.62.62.62.62.62.59.62.62.62.59.59.62.62.62.62.62.62.62.59.62.62.62.62.62.62.62.62.62.59.59.59.62.62.62.62	CAWSPGANYAEQFF	tgtgcctggagtcctggggcgaactatgctgagcagttcttc	59.62.62.62.62.62.59.59.62.62.62.59.62.62.59.62.62.62.62.62.62.62.62.62.62.62.62.62.62.59.59.62.62.62.62.62.62.59.62.62.62.62	TRAV5-4*01;TRAV5D-4*01;TRAV5D-4*04;TRAV5D-4*05;TRAV5N-4*01	TRAV5-4*01;TRAV5D-4*02	TRAV5-4	TRAJ47*01	TRAJ47*01	TRAJ47	TRBV31*01	TRBV31*01	TRBV31	TRBJ2-1*01	TRBJ2-1*01	TRBJ2-1	TRAV5N-4*01:305;TRAV5D-4*05:305;TRAV5D-4*04:305;TRAV5D-4*01:305;TRAV5-4*01:305;TRAV5D-4*03:297;TRAV5D-4*02:297	TRAJ47*01:113	TRBV31*01:236;TRBV31*02:232	TRBJ2-1*01:98	OK
JCC48_964.clone	NP311	Ms5	TRAV7-3*04	TRAV7-3*01	7	87	1e-130	147	TRAJ22*01	TRAJ22*01	0	10	6e-30	89	TRBV2*01	TRBV2*01	1	31	4e-59	180	TRBJ2-2*01	TRBJ2-2*01	0	9	3e-25	100	CAVSISSGSWQLIF	tgtgcagtgagcatatcttctggcagctggcaactcatcttt	62.62.62.59.62.62.62.62.59.62.62.62.59.62.62.59.62.62.62.62.59.59.62.62.62.62.62.59.59.62.62.62.62.54.62.62.59.59.62.62.62.42	CASSQEGGNTGQLYF	tgtgccagcagccaagaggggggaaacaccgggcagctctacttt	44.51.43.62.62.62.62.62.62.62.62.62.62.62.54.49.54.54.62.62.62.62.62.54.62.62.62.62.62.62.62.62.62.62.62.62.54.62.59.62.62.62.62.62.59	TRAV7-3*04	TRAV7-3*01	TRAV7-3	TRAJ22*01	TRAJ22*01	TRAJ22	TRBV2*01	TRBV2*01	TRBV2	TRBJ2-2*01	TRBJ2-2*01	TRBJ2-2	TRAV7-3*04:456;TRAV7D-3*01:438;TRAV7D-3*02:414	TRAJ22*01:117	TRBV2*01:216	TRBJ2-2*01:100	OK
JCC48_818.clone	NP311	Ms5	TRAV16N*01	TRAV16D/DV11*03	0	28	1e-52	0	TRAJ34*02	TRAJ34*02	0	10	1e-27	31	TRBV13-1*02	TRBV13-1*01	4	85	1e-142	252	TRBJ1-2*01	TRBJ1-2*01	0	9	7e-24	72	CAMRESNTNKVVF	tgtgctatgagagagtccaataccaacaaagtcgtcttt	59.62.62.62.62.62.62.62.62.62.62.62.62.62.62.59.62.62.62.59.62.62.62.62.62.62.62.62.62.62.62.62.62.59.54.49.49.62.54	CASSLDRPNSDYTF	tgtgccagcagtctcgacagaccaaactccgactacaccttc	59.62.62.62.62.62.62.62.62.62.59.59.62.62.62.62.62.62.62.62.62.59.62.62.62.62.59.59.62.62.62.62.62.62.62.62.62.62.62.62.62.62	TRAV16D/DV11*01;TRAV16N*01	TRAV16*01;TRAV16D/DV11*03	TRAV16	TRAJ34*02	TRAJ34*02	TRAJ34	TRBV13-1*02	TRBV13-1*01	TRBV13-1	TRBJ1-2*01	TRBJ1-2*01	TRBJ1-2	TRAV16N*01:196;TRAV16D/DV11*01:196;TRAV16D/DV11*03:188;TRAV16D/DV11*02:188;TRAV16*02:188;TRAV16*01:188;TRAV16*05:176;TRAV16*04:168;TRAV16*03:155	TRAJ34*02:109;TRAJ34*01:78	TRBV13-1*02:492;TRBV13-1*01:484	TRBJ1-2*01:96	OK
JCC48_787.clone	NP311	Ms5	TRAV6N-5*01	TRAV6-5*01	3	49	4e-66	6	TRAJ42*01	TRAJ42*01	0	10	1e-31	25	TRBV1*01	TRBV1*01	1	57	1e-102	16	TRBJ1-1*01	TRBJ1-1*01	0	9	1e-21	64	CVLGVPSGGSNAKLTF	tgtgttctgggggtcccttctggaggaagcaatgcaaagctaaccttc	62.62.62.62.62.62.62.62.62.62.62.62.59.59.62.62.62.62.62.62.59.59.62.62.62.62.62.62.62.62.62.62.62.62.62.62.62.62.62.62.62.62.62.62.62.62.62.62	CTCSGQGGTEVFF	tgcacctgcagcggacagggaggcacagaagtcttcttt	62.62.62.62.62.62.62.62.54.42.54.62.62.62.54.62.62.62.62.62.62.62.62.62.62.62.62.62.62.56.33.42.34.51.59.62.62.62.62	TRAV6D-5*01;TRAV6N-5*01	TRAV6-5*01	TRAV6-5	TRAJ42*01	TRAJ42*01	TRAJ42	TRBV1*01	TRBV1*01	TRBV1	TRBJ1-1*01	TRBJ1-1*01	TRBJ1-1	TRAV6N-5*01:242;TRAV6D-5*01:242;TRAV6-5*04:238;TRAV6-2*02:236;TRAV6-2*01:228;TRAV6-5*03:220;TRAV6-2*03:216;TRAV6-5*02:214;TRAV6-5*01:214;TRAV6N-7*01:202;TRAV6D-7*04:202;TRAV6-7/DV9*03:202;TRAV6-7/DV9*02:202;TRAV6-1*02:196;TRAV6-1*01:194	TRAJ42*01:123;TRAJ42*02:98	TRBV1*01:359;TRBV1*02:343	TRBJ1-1*01:88;TRBJ1-1*02:80	OK
JCC48_810.clone	NP311	Ms5	TRAV6D-6*02	TRAV6D-6*01	1	35	2e-61	0	TRAJ34*02	TRAJ34*02	0	10	1e-28	31	TRBV1*01	TRBV1*01	1	57	1e-105	22	TRBJ2-1*01	TRBJ2-1*01	0	9	8e-23	92	CALGTSNTNKVVF	tgtgctctggggacttccaataccaacaaagtcgtcttt	62.62.62.59.46.42.34.49.56.54.62.62.62.62.54.62.62.62.62.59.62.62.42.54.62.62.62.62.62.59.59.62.46.59.59.62.62.62.49	CTCSAEGQYAEQFF	tgcacctgcagtgcagagggacagtatgctgagcagttcttc	62.62.62.62.62.62.62.59.62.62.62.62.59.62.62.62.62.62.62.62.49.54.62.62.62.62.62.62.62.59.59.62.62.62.62.62.62.62.62.62.62.62	TRAV6-6*01;TRAV6D-6*02	TRAV6-6*01;TRAV6D-6*01	TRAV6-6;TRAV6D-6	TRAJ34*02	TRAJ34*02	TRAJ34	TRBV1*01	TRBV1*01	TRBV1	TRBJ2-1*01	TRBJ2-1*01	TRBJ2-1	TRAV6D-6*02:226;TRAV6-6*01:226;TRAV6D-6*01:222;TRAV6-7/DV9*01:218;TRAV6-5*02:214;TRAV6-5*01:214;TRAV6-7/DV9*08:210;TRAV6-7/DV9*06:210;TRAV6-6*03:210;TRAV6N-6*01:206;TRAV6D-7*01:206;TRAV6D-6*05:206;TRAV6D-6*04:206;TRAV6-5*03:204;TRAV6-6*02:202;TRAV6D-7*02:198;TRAV6D-6*03:198;TRAV6N-5*01:194;TRAV6D-5*01:194;TRAV6-7/DV9*07:194;TRAV6-5*04:190;TRAV6D-7*03:184	TRAJ34*02:113;TRAJ34*01:82	TRBV1*01:369;TRBV1*02:347	TRBJ2-1*01:92	OK
JCC48_784.clone	NP311	Ms5	TRAV16N*01	TRAV16D/DV11*03	1	25	1e-43	0	TRAJ27*01	TRAJ27*01	0	10	5e-30	91	TRBV3*01	TRBV3*01	0	75	1e-153	8	TRBJ1-2*01	TRBJ1-2*01	0	9	1e-22	92	CAMRVNTNTGKLTF	tgtgctatgagggttaacaccaatacaggcaaattaaccttt	62.62.62.62.62.62.62.62.62.62.62.62.62.62.62.62.62.62.62.62.62.62.62.62.62.62.54.62.62.59.62.62.59.62.62.62.62.62.54.49.62.62	CASSSDRGNSDYTF	tgtgccagcagctccgacagggggaactccgactacaccttc	62.62.62.62.62.62.62.62.62.62.62.59.59.62.62.62.62.59.54.42.49.54.54.62.62.62.62.59.62.62.62.62.62.62.62.62.62.62.62.62.62.62	TRAV16D/DV11*01;TRAV16N*01	TRAV16*01;TRAV16D/DV11*03	TRAV16	TRAJ27*01	TRAJ27*01	TRAJ27	TRBV3*01	TRBV3*01	TRBV3	TRBJ1-2*01	TRBJ1-2*01	TRBJ1-2	TRAV16N*01:167;TRAV16D/DV11*01:167;TRAV16D/DV11*03:159;TRAV16D/DV11*02:159;TRAV16*02:159;TRAV16*01:159;TRAV16*05:155;TRAV16*04:147;TRAV16*03:141	TRAJ27*01:117	TRBV3*01:527;TRBV3*02:519	TRBJ1-2*01:92	OK
JCC48_123.clone	NP311	Ms2	TRAV17*02	TRAV17*02	0	73	1e-127	8	TRAJ56*01	TRAJ56*01	0	10	2e-32	103	TRBV13-2*04	TRBV13-2*01	1	55	1e-101	72	TRBJ2-3*01	TRBJ2-3*01	0	9	2e-21	64	CALMATGGNNKLTF	tgtgcactgatggctactggaggcaataataagctgactttt	61.61.61.61.61.59.61.61.61.61.61.61.61.61.61.61.61.59.61.61.61.61.61.61.61.61.61.61.61.61.61.61.61.61.59.61.61.61.55.59.61.61	CASGVRDRVETLYF	tgtgccagcggtgtccgggacagggtagaaacgctgtatttt	61.61.61.59.59.61.61.61.61.61.61.61.61.61.55.61.61.61.61.61.61.61.61.61.61.61.61.61.61.61.61.61.61.61.59.61.61.61.61.61.61.61	TRAV17*02	TRAV17*02	TRAV17	TRAJ56*01	TRAJ56*01	TRAJ56	TRBV13-2*01;TRBV13-2*04	TRBV13-2*01	TRBV13-2	TRBJ2-3*01	TRBJ2-3*01	TRBJ2-3	TRAV17*02:444;TRAV17*01:436	TRAJ56*01:125	TRBV13-2*04:357;TRBV13-2*01:357;TRBV13-2*03:355;TRBV13-2*02:341	TRBJ2-3*01:88	OK
JCC48_506.clone	NP311	Ms3	TRAV12D-3*03	TRAV12D-3*02	1	29	6e-52	0	TRAJ47*01	TRAJ47*01	0	10	1e-27	109	TRBV16*01	TRBV16*01	2	74	1e-129	404	TRBJ1-4*02	TRBJ1-4*01	0	9	5e-24	96	CALSAIPSDYANKMIF	tgtgctttgagtgccatcccctccgactatgcaaacaagatgatcttt	61.61.59.61.61.61.59.59.61.61.61.59.59.55.55.59.59.59.59.61.59.61.61.52.55.43.36.59.44.49.59.61.59.61.59.61.61.59.59.59.59.59.59.61.52.59.59.59	CASSLGKGGANERLFF	tgtgcaagcagcttaggaaaaggaggggccaacgaaagattatttttc	23.31.36.30.55.59.49.52.59.44.52.23.36.44.36.41.45.52.59.45.30.29.36.35.32.36.36.31.37.35.50.52.39.41.44.35.27.32.36.28.39.43.43.36.35.36.45.36	TRAV12-3*01;TRAV12-3*03;TRAV12D-2*01;TRAV12D-3*02;TRAV12D-3*03	TRAV12-3*01;TRAV12D-2*01;TRAV12D-3*02	TRAV12-3;TRAV12D-2;TRAV12D-3	TRAJ47*01	TRAJ47*01	TRAJ47	TRBV16*01	TRBV16*01	TRBV16	TRBJ1-4*02	TRBJ1-4*01	TRBJ1-4	TRAV12D-3*03:194;TRAV12D-3*02:194;TRAV12D-2*01:194;TRAV12-3*03:194;TRAV12-3*01:194;TRAV12D-2*03:192;TRAV12D-1*05:192;TRAV12-3*04:190;TRAV12N-3*01:186;TRAV12D-1*04:186;TRAV12D-1*02:186;TRAV12D-1*01:186;TRAV12-2*01:186;TRAV12N-1*01:178;TRAV12-1*03:178;TRAV12-1*01:178;TRAV12-1*05:176;TRAV12-1*04:176;TRAV12N-2*01:170;TRAV12D-2*04:170;TRAV12D-2*02:170;TRAV12-1*02:170;TRAV12D-3*01:168;TRAV12D-2*05:167;…	TRAJ47*01:109	TRBV16*01:448;TRBV16*02:432;TRBV16*04:426;TRBV16*03:416	TRBJ1-4*02:96;TRBJ1-4*01:88	OK
JCC48_512.clone	NP311	Ms3	TRAV4D-3*01	TRAV4D-3*01	1	36	4e-65	0	TRAJ39*01	TRAJ39*01	0	10	9e-32	123	TRBV16*01	TRBV16*01	3	74	1e-131	414	TRBJ1-3*01	TRBJ1-3*01	0	9	3e-25	100	CAAEARNNNAGAKLTF	tgtgctgctgaggccaggaataataatgcaggtgccaagctcacattc	59.59.44.50.36.49.52.34.43.52.49.52.37.59.55.44.49.52.52.39.35.28.26.32.32.36.27.29.59.49.52.45.28.27.27.49.39.37.28.35.59.35.32.41.36.39.44.44	CASSLEAYSGNTLYF	tgtgcaagcagcttagaggcatattctggaaatacgctctatttt	61.61.61.61.59.55.59.61.61.61.61.61.61.61.61.61.61.61.61.61.59.61.61.61.61.61.59.59.55.55.61.61.61.61.59.61.59.44.59.59.59.61.61.61.59	TRAV4-3*01;TRAV4-3*02;TRAV4D-3*01	TRAV4-3*01;TRAV4D-3*01	TRAV4-3;TRAV4D-3	TRAJ39*01	TRAJ39*01	TRAJ39	TRBV16*01	TRBV16*01	TRBV16	TRBJ1-3*01	TRBJ1-3*01	TRBJ1-3	TRAV4D-3*01:238;TRAV4-3*02:238;TRAV4-3*01:238;TRAV4D-3*04:230;TRAV4D-4*02:228;TRAV4D-3*02:226;TRAV4D-3*03:222;TRAV4N-3*01:206;TRAV4-2*01:204;TRAV4N-4*01:198;TRAV4D-4*03:198;TRAV4D-4*04:196;TRAV4D-2*01:196;TRAV4-2*02:196;TRAV4D-4*01:190	TRAJ39*01:123	TRBV16*01:456;TRBV16*02:438;TRBV16*04:432;TRBV16*03:422	TRBJ1-3*01:100	OK
JCC48_508.clone	NP311	Ms3	TRAV16D/DV11*03	TRAV16D/DV11*03	1	29	1e-53	2	TRAJ47*01	TRAJ47*01	0	10	3e-25	101	TRBV13-1*02	TRBV13-1*01	15	89	1e-112	212	TRBJ1-2*01	TRBJ1-2*01	0	9	2e-21	64	CAMREGNANKMIF	tgtgctatgagagaggggaatgcaaacaagatgatcttt	61.61.61.61.59.61.59.59.61.61.61.61.61.55.59.61.59.59.59.59.44.59.61.59.61.59.61.61.59.61.59.59.59.59.61.59.59.61.61	CASSRDSPTSDYTF	tgtgccagcagtcgggacagccccacctccgactacaccttc	38.35.28.35.44.59.49.43.55.52.52.59.52.59.52.52.59.59.59.59.59.61.61.61.61.61.49.61.59.44.59.59.45.59.59.59.61.61.52.61.61.59	TRAV16D/DV11*03	TRAV16D/DV11*03	TRAV16	TRAJ47*01	TRAJ47*01	TRAJ47	TRBV13-1*02	TRBV13-1*01	TRBV13-1	TRBJ1-2*01	TRBJ1-2*01	TRBJ1-2	TRAV16D/DV11*03:200;TRAV16D/DV11*01:198;TRAV16N*01:194;TRAV16D/DV11*02:190;TRAV16*01:190;TRAV16*02:186;TRAV16*05:174;TRAV16*04:167;TRAV16*03:153	TRAJ47*01:101	TRBV13-1*02:394;TRBV13-1*01:387	TRBJ1-2*01:88	OK
JCC48_91.clone	NP311	Ms1	TRAV14N-2*01	TRAV14-2*01	1	80	1e-138	72	TRAJ22*01	TRAJ22*01	0	10	6e-30	89	TRBV2*01	TRBV2*01	1	32	2e-60	184	TRBJ2-3*01	TRBJ2-3*01	0	9	1e-24	74	CAATLSSGSWQLIF	tgtgcagcaaccttatcttctggcagctggcaactcatcttt	61.61.59.61.61.59.59.59.59.61.61.52.59.59.59.61.59.61.61.52.59.61.61.59.59.61.59.59.61.61.61.61.61.59.61.59.59.61.59.59.59.59	CASSPPTGSAETLYF	tgtgccagcagcccccctactggtagtgcagaaacgctgtatttt	59.61.59.59.61.61.59.61.59.61.61.61.44.55.55.55.43.59.59.59.49.59.59.59.59.59.52.61.59.55.59.61.61.61.59.59.59.49.59.59.59.59.59.59.59	TRAV14-2*01;TRAV14D-2*03;TRAV14N-2*01	TRAV14-2*01	TRAV14-2	TRAJ22*01	TRAJ22*01	TRAJ22	TRBV2*01	TRBV2*01	TRBV2	TRBJ2-3*01	TRBJ2-3*01	TRBJ2-3	TRAV14N-2*01:480;TRAV14D-2*03:480;TRAV14-2*01:480;TRAV14-2*03:448	TRAJ22*01:117	TRBV2*01:220	TRBJ2-3*01:98	OK
JCC48_281.clone	NP311	Ms1	TRAV10N*01	TRAV10*01	0	82	1e-147	370	TRAJ32*01	TRAJ32*01	0	10	1e-30	23	TRBV1*01	TRBV1*01	1	62	1e-110	14	TRBJ1-3*01	TRBJ1-3*01	0	9	4e-24	96	CAASGNGSSGNKLIF	tgtgcagcaagcgggaatgggagcagtggcaacaagctcatcttt	61.61.61.61.61.61.61.61.61.61.61.61.61.61.61.61.61.59.61.61.59.59.61.61.59.61.59.59.61.61.61.61.61.59.59.59.52.61.61.59.61.59.61.59.59	CTCSASAGNTLYF	tgcacctgcagtgcgtcagctggaaatacgctctatttt	29.32.44.39.49.33.33.39.52.30.29.27.31.28.28.45.39.36.37.39.39.21.27.33.39.34.39.33.39.28.24.43.21.36.39.37.36.31.30	TRAV10N*01	TRAV10*01	TRAV10	TRAJ32*01	TRAJ32*01	TRAJ32	TRBV1*01	TRBV1*01	TRBV1	TRBJ1-3*01	TRBJ1-3*01	TRBJ1-3	TRAV10N*01:511;TRAV10D*01:509;TRAV10D*02:505;TRAV10*05:490;TRAV10*02:488;TRAV10*04:482;TRAV10*01:480	TRAJ32*01:119;TRAJ32*02:96	TRBV1*01:385;TRBV1*02:371	TRBJ1-3*01:96	OK
JCC48_284.clone	NP311	Ms1	TRAV21/DV12*02	TRAV21/DV12*01	3	37	1e-92	287	TRAJ57*01	TRAJ57*01	0	10	2e-32	97	TRBV5*04	TRBV5*01	1	49	1e-88	41	TRBJ2-3*01	TRBJ2-3*01	0	9	8e-25	74	CILRPLNQGGSAKLIF	tgtatcctgagacccctgaatcaaggagggtctgcgaagctcatcttt	61.61.61.61.59.61.59.61.61.61.61.61.61.61.61.61.59.59.61.61.61.61.61.61.61.59.61.61.61.61.61.61.61.61.52.61.61.61.61.59.61.59.59.61.59.61.61.61	CASSLQTSAETLYF	tgtgccagcagcctccaaactagtgcagaaacgctgtatttt	52.59.23.23.27.28.26.37.52.37.61.61.59.61.59.61.59.61.61.59.61.61.61.59.61.59.61.61.61.61.61.61.59.59.59.59.59.59.61.61.59.59	TRAV21/DV12*02	TRAV21/DV12*01	TRAV21/DV12	TRAJ57*01	TRAJ57*01	TRAJ57	TRBV5*01;TRBV5*02;TRBV5*03;TRBV5*04	TRBV5*01	TRBV5	TRBJ2-3*01	TRBJ2-3*01	TRBJ2-3	TRAV21/DV12*02:329;TRAV21/DV12*01:321	TRAJ57*01:125	TRBV5*04:313;TRBV5*03:313;TRBV5*02:313;TRBV5*01:313;TRBV5*05:272	TRBJ2-3*01:98	OK
JCC48_40.clone	NP311	Ms1	TRAV6-2*02	TRAV6-2*01	3	48	2e-76	48	TRAJ42*01	TRAJ42*01	0	10	4e-33	29	TRBV2*01	TRBV2*01	2	36	2e-63	194	TRBJ2-3*01	TRBJ2-3*01	0	9	1e-24	74	CVLGEFNSGGSNAKLTF	tgtgttctgggggagtttaattctggaggaagcaatgcaaagctaaccttc	59.61.61.61.61.61.59.59.61.59.59.61.55.55.55.61.61.61.61.61.61.61.45.43.59.59.59.59.61.61.61.59.61.61.61.61.61.61.61.59.61.59.49.59.59.59.61.52.59.61.59	CASSHQSAETLYF	tgtgccagcagccaccagagtgcagaaacgctgtatttt	32.45.38.28.39.39.28.39.45.31.34.36.43.36.39.49.36.49.39.36.28.49.40.43.45.49.44.52.35.35.21.32.43.39.36.36.36.39.38	TRAV6-2*02	TRAV6-2*01	TRAV6-2	TRAJ42*01	TRAJ42*01	TRAJ42	TRBV2*01	TRBV2*01	TRBV2	TRBJ2-3*01	TRBJ2-3*01	TRBJ2-3	TRAV6-2*02:276;TRAV6-2*01:268;TRAV6-2*03:256;TRAV6-1*02:228;TRAV6-1*01:228	TRAJ42*01:127;TRAJ42*02:98	TRBV2*01:230	TRBJ2-3*01:98	OK
JCC48_269.clone	NP311	Ms1	TRAV6N-5*01	TRAV6-5*01	3	49	6e-65	18	TRAJ33*01	TRAJ33*01	0	10	1e-25	79	TRBV2*01	TRBV2*01	1	36	2e-66	204	TRBJ2-5*01	TRBJ2-5*01	0	9	4e-21	86	CAQASNYQLIW	tgtgcccaggccagcaactatcagttgatctgg	61.61.61.61.61.59.61.61.61.61.61.59.61.61.61.59.55.61.61.61.61.61.61.61.61.61.59.61.61.61.59.61.59	CASSQPDSGDTQYF	tgtgccagcagccaacccgactcgggggacacccagtacttt	39.49.33.43.49.59.49.59.59.52.59.52.59.59.49.59.59.52.59.39.36.44.37.45.45.59.59.52.36.59.39.59.52.61.43.59.43.44.45.45.36.43	TRAV6-5*04;TRAV6D-5*01;TRAV6N-5*01	TRAV6-5*01	TRAV6-5	TRAJ33*01	TRAJ33*01	TRAJ33	TRBV2*01	TRBV2*01	TRBV2	TRBJ2-5*01	TRBJ2-5*01	TRBJ2-5	TRAV6N-5*01:238;TRAV6D-5*01:238;TRAV6-5*04:238;TRAV6-5*03:222;TRAV6-2*02:220;TRAV6-5*02:214;TRAV6-5*01:214;TRAV6-2*01:212;TRAV6-2*03:204;TRAV6N-7*01:198;TRAV6D-7*04:198;TRAV6-7/DV9*03:198;TRAV6-7/DV9*02:198;TRAV6-7/DV9*04:190;TRAV6-1*02:188	TRAJ33*01:103	TRBV2*01:240	TRBJ2-5*01:86	OK
JCC48_197.clone	NP311	Ms1	TRAV14N-1*01	TRAV14-1*01	0	76	1e-136	24	TRAJ22*01	TRAJ22*01	0	10	5e-30	89	TRBV2*01	TRBV2*01	1	36	1e-67	194	TRBJ2-7*01	TRBJ2-7*01	0	9	1e-23	94	CAARGSSGSWQLIF	tgtgcagcaaggggatcttctggcagctggcaactcatcttt	61.61.61.61.61.61.61.61.59.44.55.61.61.61.61.61.61.61.59.59.59.61.61.61.61.61.61.59.61.61.61.61.61.61.61.61.59.61.61.61.61.61	CASSQDWGGSYEQYF	tgtgccagcagccaagactgggggggctcctatgaacagtacttc	61.61.61.61.61.61.61.59.61.61.59.59.59.59.59.61.55.59.61.61.61.61.61.61.61.61.61.61.61.59.59.61.61.59.59.61.61.55.55.55.59.61.61.61.61	TRAV14-1*01;TRAV14N-1*01	TRAV14-1*01	TRAV14-1	TRAJ22*01	TRAJ22*01	TRAJ22	TRBV2*01	TRBV2*01	TRBV2	TRBJ2-7*01	TRBJ2-7*01	TRBJ2-7	TRAV14N-1*01:474;TRAV14-1*01:474;TRAV14-1*02:450;TRAV14-1*03:442	TRAJ22*01:117	TRBV2*01:244	TRBJ2-7*01:94;TRBJ2-7*02:86	OK
JCC48_27.clone	NP311	Ms1	TRAV9-1*02	TRAV9-1*01	0	25	3e-48	15	TRAJ56*01	TRAJ56*01	0	10	3e-29	93	TRBV23*01	TRBV23*01	1	76	1e-137	418	TRBJ2-2*01	TRBJ2-2*01	0	9	7e-26	101	CAVSATGGNNKLTF	tgtgctgtgagcgcgactggaggcaataataagctgactttt	61.61.61.61.61.61.61.61.61.61.61.61.61.61.61.61.61.59.61.61.61.61.61.61.61.61.59.61.61.61.61.61.61.61.59.61.61.61.61.61.61.61	CSSSRTGANTGQLYF	tgctccagcagtaggactggggcaaacaccgggcagctctacttt	61.61.59.61.61.61.59.55.59.59.61.59.59.59.59.61.49.59.59.59.59.59.59.59.59.59.61.59.61.59.59.59.59.59.59.59.52.59.36.59.59.59.59.52.59	TRAV9-1*02	TRAV9-1*01	TRAV9-1	TRAJ56*01	TRAJ56*01	TRAJ56	TRBV23*01	TRBV23*01	TRBV23	TRBJ2-2*01	TRBJ2-2*01	TRBJ2-2	TRAV9-1*02:182;TRAV9D-1*02:178;TRAV9D-3*01:167;TRAV9-1*01:167;TRAV9D-1*01:165;TRAV9-4*01:151;TRAV9-2*01:151;TRAV9D-4*04:145;TRAV9N-3*01:143;TRAV9-3*03:143;TRAV9-3*02:143;TRAV9-3*01:143;TRAV9N-4*01:139;TRAV9D-3*02:139;TRAV9N-2*01:137;TRAV9D-4*03:137;TRAV9D-4*01:137;TRAV9D-2*01:137;TRAV9D-2*03:135;TRAV9D-2*02:135	TRAJ56*01:115	TRBV23*01:474	TRBJ2-2*01:101	OK
JCC48_211.clone	NP311	Ms1	TRAV16N*01	TRAV16D/DV11*03	0	25	3e-47	0	TRAJ37*01	TRAJ37*01	0	10	7e-29	85	TRBV13-1*02	TRBV13-1*01	1	59	1e-105	197	TRBJ1-2*01	TRBJ1-2*01	0	9	7e-24	72	CAMRAGNTGKLIF	tgtgctatgagggcaggcaataccggaaaactcatcttt	61.61.61.61.61.61.61.61.55.59.61.61.59.59.61.61.61.61.61.61.61.61.61.59.35.44.61.61.61.61.59.61.61.59.61.59.61.61.61	CASSWDRANSDYTF	tgtgccagcagttgggacagggcaaactccgactacaccttc	61.61.61.61.61.61.61.61.61.61.61.61.61.61.61.61.61.61.61.61.61.61.61.61.61.61.61.61.61.61.61.61.61.61.61.61.61.61.61.61.61.61	TRAV16D/DV11*01;TRAV16N*01	TRAV16*01;TRAV16D/DV11*03	TRAV16	TRAJ37*01	TRAJ37*01	TRAJ37	TRBV13-1*02	TRBV13-1*01	TRBV13-1	TRBJ1-2*01	TRBJ1-2*01	TRBJ1-2	TRAV16N*01:178;TRAV16D/DV11*01:178;TRAV16D/DV11*02:170;TRAV16*02:170;TRAV16*01:170;TRAV16D/DV11*03:168;TRAV16*05:167;TRAV16*04:159;TRAV16*03:145	TRAJ37*01:113	TRBV13-1*02:371;TRBV13-1*01:363	TRBJ1-2*01:96	OK
[truncated: 21 more columns]

## Sheet: processed seq data Fig1A 
clone_id	epitope	subject	va_gene	va_rep	va_mismatches	va_alignlen	va_evalue	va_bitscore_gap	ja_gene	ja_rep	ja_mismatches	ja_alignlen	ja_evalue	ja_bitscore_gap	vb_gene	vb_rep	vb_mismatches	vb_alignlen	vb_evalue	vb_bitscore_gap	jb_gene	jb_rep	jb_mismatches	jb_alignlen	jb_evalue	jb_bitscore_gap	cdr3a	cdr3a_nucseq	cdr3a_quals	cdr3b	cdr3b_nucseq	va_genes	vb_genes	clone_size
JCC48_924.clone	NP311	Ms6	TRAV6-7/DV9*04	TRAV6-7/DV9*04	1	49	4e-81	11	TRAJ57*01	TRAJ57*01	0	10	4e-31	93	TRBV3*01	TRBV3*01	0	78	1e-143	8	TRBJ2-7*01	TRBJ2-7*01	0	9	3e-19	80	CALSDQNQGGSAKLIF	tgtgctctgagtgatcaaaatcaaggagggtctgcgaagctcatcttt	61.61.61.61.61.61.59.61.61.61.61.61.61.61.61.61.61.61.61.61.61.61.61.61.61.61.61.61.61.61.61.59.61.61.61.61.61.61.61.61.61.61.59.61.37.55.59.59	CASSLTGGAREQYF	tgtgccagcagcttaactgggggggcgcgagaacagtacttc	TRAV6-7/DV9*04	TRBV3*01	8
JCC48_816.clone	NP311	Ms5	TRAV6-7/DV9*04	TRAV6-7/DV9*04	2	49	9e-83	12	TRAJ57*01	TRAJ57*01	0	10	1e-31	95	TRBV3*01	TRBV3*01	4	73	1e-119	8	TRBJ2-7*01	TRBJ2-7*01	0	9	4e-19	80	CALSERNQGGSAKLIF	tgtgctctgagtgagaggaatcaaggagggtctgcgaagctcatcttt	62.62.62.62.62.62.59.59.62.62.59.59.54.62.62.56.56.62.62.59.59.62.59.56.56.56.48.56.62.59.59.56.62.62.59.59.59.59.59.50.62.62.59.59.62.62.62.54	CASSVTGGAREQYF	tgtgccagcagcgtcactgggggggcgcgagaacagtacttc	TRAV6-7/DV9*04	TRBV3*01	7
JCC48_795.clone	NP311	Ms5	TRAV6D-6*02	TRAV6D-6*01	0	35	4e-59	0	TRAJ34*02	TRAJ34*02	0	10	8e-29	31	TRBV1*01	TRBV1*01	1	57	1e-104	20	TRBJ2-1*01	TRBJ2-1*01	0	9	8e-23	92	CALSTSNTNKVVF	tgtgctctctctacttccaataccaacaaagtcgtcttt	62.62.62.62.62.62.62.62.62.62.62.62.62.62.62.62.62.62.62.59.62.62.42.54.62.62.62.62.62.62.62.62.54.59.59.62.62.51.46	CTCSAVGGAYAEQFF	tgcacctgcagtgcagtcgggggcgcttatgctgagcagttcttc	TRAV6-6*01;TRAV6D-6*01;TRAV6D-6*02	TRBV1*01	7
JCC48_604.clone	NP311	Ms4	TRAV8D-1*01	TRAV8-1*01	3	28	3e-41	4	TRAJ45*01	TRAJ45*01	0	10	7e-32	22	TRBV3*01	TRBV3*01	3	78	1e-130	8	TRBJ2-7*01	TRBJ2-7*01	0	9	1e-21	88	CATDARNTEGADRLTF	tgtgctactgatgcacggaatacagaaggtgcagatagactcaccttt	52.52.61.61.55.59.28.13.37.39.45.43.45.59.44.36.37.36.49.43.49.39.52.43.45.52.44.44.24.13.27.28.19.28.49.49.45.52.52.36.59.43.38.49.28.39.28.61	CASSLTGGDYEQYF	tgtgccagcagcttgactgggggggactatgaacagtacttc	TRAV8-1*01;TRAV8-1*03;TRAV8D-1*01	TRBV3*01	6
JCC48_797.clone	NP311	Ms5	TRAV6-7/DV9*04	TRAV6-7/DV9*04	0	48	6e-84	12	TRAJ57*01	TRAJ57*01	0	10	6e-31	93	TRBV3*01	TRBV3*01	1	75	1e-134	8	TRBJ2-7*01	TRBJ2-7*01	0	9	3e-19	80	CALSDPNQGGSAKLIF	tgtgctctgagtgatccaaatcaaggagggtctgcgaagctcatcttt	62.62.62.62.62.62.62.62.62.62.59.62.59.59.59.62.62.62.62.62.59.62.62.62.62.62.62.62.62.62.59.62.62.62.62.62.62.62.62.62.62.62.59.59.62.54.42.42	CASSLTGGAREQYF	tgtgccagcagcctgactgggggggcgagggaacagtacttc	TRAV6-7/DV9*04	TRBV3*01	6
JCC48_779.clone	NP311	Ms5	TRAV10N*01	TRAV10*01	3	58	2e-89	192	TRAJ57*01	TRAJ57*01	0	10	9e-32	95	TRBV3*01	TRBV3*01	5	75	1e-125	8	TRBJ2-7*01	TRBJ2-7*01	0	9	5e-21	86	CAASASNQGGSAKLIF	tgtgcagcaagcgcctcgaatcaaggagggtctgcgaagctcatcttt	54.59.51.59.62.59.59.62.62.62.62.62.59.56.59.59.49.62.59.59.54.62.59.59.59.59.59.56.59.59.62.43.56.56.46.56.56.56.56.43.59.62.59.59.56.62.62.62	CASSLTGGAYEQYF	tgtgccagcagcttaaccgggggggcatatgaacagtacttc	TRAV10D*01;TRAV10N*01	TRBV3*01	5
JCC48_615.clone	NP311	Ms4	TRAV17*02	TRAV17*02	2	77	1e-129	4	TRAJ57*01	TRAJ57*01	0	10	1e-30	91	TRBV3*01	TRBV3*01	2	78	1e-137	8	TRBJ2-7*01	TRBJ2-7*01	0	9	3e-19	80	CALGYQGGSAKLIF	tgtgcactgggctatcaaggagggtctgcgaagctcatcttt	17.28.23.37.43.32.18.30.36.39.39.39.38.45.52.59.61.61.61.61.61.61.59.59.61.52.61.61.59.61.61.61.61.61.61.61.59.61.61.61.61.61	CASSLTGGAREQYF	tgtgccagcagcttgactgggggggcgcgggaacagtacttc	TRAV17*02	TRBV3*01	4
JCC48_952.clone	NP311	Ms5	TRAV6-7/DV9*04	TRAV6-7/DV9*04	1	48	3e-79	11	TRAJ57*01	TRAJ57*01	0	10	1e-31	95	TRBV3*01	TRBV3*01	6	90	1e-137	8	TRBJ2-7*01	TRBJ2-7*01	0	9	3e-19	80	CALSETNQGGSAKLIF	tgtgctctgagtgaaacgaatcaaggagggtctgcgaagctcatcttt	62.62.62.62.62.62.59.59.59.62.59.62.59.62.62.62.59.62.62.62.59.62.62.62.62.62.62.62.62.62.59.59.62.62.59.62.62.62.62.62.62.62.59.59.59.56.56.59	CASSWTGGAREQYF	tgtgccagcagctggactgggggggcgcgagaacagtacttc	TRAV6-7/DV9*04	TRBV3*01	4
JCC48_338.clone	NP311	Ms2	TRAV6-7/DV9*04	TRAV6-7/DV9*04	2	57	1e-91	12	TRAJ57*01	TRAJ57*01	0	10	4e-32	97	TRBV3*01	TRBV3*01	0	78	1e-141	8	TRBJ2-7*01	TRBJ2-7*01	0	9	2e-23	94	CALSEVNQGGSAKLIF	tgtgctctgagtgaggtgaatcaaggagggtctgcgaagctcatcttt	52.52.59.59.59.61.45.59.52.59.49.45.59.59.59.52.49.52.59.52.59.59.59.52.59.59.49.43.35.37.59.23.52.39.29.49.52.59.52.43.55.59.59.59.45.59.52.49	CASSVTSSYEQYF	tgtgccagcagcgtcacgagctcctatgaacagtacttc	TRAV6-7/DV9*04	TRBV3*01	4
JCC48_1056.clone	NP311	Ms6	TRAV6-7/DV9*04	TRAV6-7/DV9*04	1	49	2e-83	12	TRAJ57*01	TRAJ57*01	0	10	1e-31	95	TRBV3*01	TRBV3*01	4	78	1e-128	8	TRBJ2-7*01	TRBJ2-7*01	0	9	3e-19	80	CALSDQNQGGSAKLIF	tgtgctctgagtgatcagaatcaaggagggtctgcgaagctcatcttt	61.61.61.61.61.61.59.61.61.61.61.61.61.61.61.59.59.61.61.61.61.61.61.61.61.61.61.61.61.61.61.59.61.61.61.61.61.61.61.61.61.61.59.61.59.61.61.61	CASSMTGGAREQYF	tgtgccagcagtatgactgggggggcgcgagaacagtacttc	TRAV6-7/DV9*04	TRBV3*01	3
JCC48_879.clone	NP311	Ms6	TRAV16N*01	TRAV16D/DV11*03	1	29	5e-54	0	TRAJ34*02	TRAJ34*02	0	10	8e-28	31	TRBV13-1*02	TRBV13-1*01	1	59	1e-105	195	TRBJ1-2*01	TRBJ1-2*01	0	9	7e-24	72	CAMRESNTNKVVF	tgtgctatgagagagtccaataccaacaaagtcgtcttt	59.61.61.61.61.61.61.61.59.61.59.61.61.61.61.61.61.61.61.61.61.61.59.61.61.61.61.61.61.61.61.61.59.61.61.59.61.61.61	CASSPDRPNSDYTF	tgtgccagcagccccgacaggccaaactccgactacaccttc	TRAV16D/DV11*01;TRAV16N*01	TRBV13-1*02	3
JCC48_909.clone	NP311	Ms6	TRAV16D/DV11*03	TRAV16D/DV11*03	1	29	6e-54	8	TRAJ58*01	TRAJ58*01	0	10	1e-32	103	TRBV3*01	TRBV3*01	0	78	1e-143	8	TRBJ2-4*01	TRBJ2-4*01	0	9	1e-24	98	CAMREMQQGTGSKLSF	tgtgctatgagagagatgcagcaaggcactgggtctaagctgtcattt	61.59.61.59.49.61.59.59.61.61.61.61.61.61.59.61.59.61.59.59.59.59.59.50.59.52.61.61.52.59.61.61.59.61.27.61.61.59.61.49.49.59.59.61.59.59.61.49	CASSLDFSQNTLYF	tgtgccagcagcttagactttagtcaaaacaccttgtacttt	TRAV16D/DV11*03	TRBV3*01	3
JCC48_737.clone	NP311	Ms4	TRAV6-7/DV9*04	TRAV6-7/DV9*04	0	49	4e-86	14	TRAJ57*01	TRAJ57*01	0	10	7e-32	95	TRBV3*01	TRBV3*01	0	78	1e-142	8	TRBJ2-7*01	TRBJ2-7*01	0	9	4e-21	86	CALSVANQGGSAKLIF	tgtgctctgagtgtcgcgaatcaaggagggtctgcgaagctcatcttt	61.61.61.61.59.61.23.38.52.59.44.44.59.59.52.59.32.59.59.52.59.59.59.52.59.44.43.59.59.59.59.36.59.52.33.59.59.59.59.39.59.52.36.59.39.43.59.59	CASSLTGGSYEQYF	tgtgccagcagcttgacaggggggtcgtatgaacagtacttc	TRAV6-7/DV9*04	TRBV3*01	3
JCC48_597.clone	NP311	Ms4	TRAV14N-2*01	TRAV14-2*01	0	80	1e-144	72	TRAJ6*01	TRAJ6*01	0	10	1e-30	93	TRBV3*01	TRBV3*01	2	78	1e-137	8	TRBJ1-3*01	TRBJ1-3*01	0	9	3e-25	100	CAASGASGGNYKPTF	tgtgcagcaagtggggcctcaggaggaaactacaaacctacgttt	38.34.36.33.35.30.43.61.61.59.59.52.59.59.59.59.61.52.59.59.59.49.59.45.49.52.39.44.35.24.36.43.59.59.59.59.59.36.49.49.32.35.36.36.36	CASSSDTSGNTLYF	tgtgccagcagctcggacacttctggaaatacgctctatttt	TRAV14-2*01;TRAV14D-2*03;TRAV14N-2*01	TRBV3*01	3
JCC48_676.clone	NP311	Ms4	TRAV6N-5*01	TRAV6-5*01	0	49	4e-85	99	TRAJ42*01	TRAJ42*01	0	10	9e-33	29	TRBV1*01	TRBV1*01	4	62	1e-102	16	TRBJ1-1*01	TRBJ1-1*01	0	9	1e-21	64	CALGLNSGGSNAKLTF	tgtgctctgggcctcaattctggaggaagcaatgcaaagctaaccttc	61.61.61.61.61.61.61.61.61.61.61.61.61.61.61.61.61.61.61.61.59.61.61.61.61.61.61.59.61.61.61.61.61.61.61.61.61.61.61.61.61.61.61.61.61.61.61.59	CTCSGQGGTEVFF	tgcacctgcagtggacagggcggcacagaagtcttcttt	TRAV6D-5*01;TRAV6N-5*01	TRBV1*01	3
JCC48_777.clone	NP311	Ms5	TRAV6-7/DV9*04	TRAV6-7/DV9*04	5	57	2e-83	12	TRAJ57*01	TRAJ57*01	0	10	1e-31	95	TRBV3*01	TRBV3*01	1	73	1e-132	8	TRBJ2-7*01	TRBJ2-7*01	0	9	4e-19	80	CALSDQNQGGSAKLIF	tgtgctctgagtgatcagaatcaaggagggtctgcgaagctcatcttt	62.62.62.62.62.62.62.62.62.62.62.62.59.62.62.62.62.62.62.59.59.62.62.62.62.62.62.62.62.62.59.62.62.62.62.62.62.62.62.62.62.62.59.59.62.62.62.42	CASSLTGGAREQYF	tgtgccagcagcctcactgggggggcgcgagaacagtacttc	TRAV6-7/DV9*04	TRBV3*01	3
JCC48_199.clone	NP311	Ms1	TRAV14-2*02	TRAV14-2*01	1	85	1e-151	71	TRAJ49*01	TRAJ49*01	1	11	6e-30	89	TRBV5*04	TRBV5*01	1	49	4e-89	43	TRBJ2-3*01	TRBJ2-3*01	0	9	1e-24	74	CAASANTGYQNFYF	tgtgcagcaagtgcgaacacgggttaccagaacttctatttt	61.61.61.61.61.61.61.61.61.61.61.61.61.59.61.61.61.61.61.61.61.61.61.61.61.61.61.61.59.55.61.61.61.61.61.61.59.61.61.61.59.59	CASSQQTTSAETLYF	tgtgccagcagccagcaaaccactagtgcagaaacgctgtatttt	TRAV14-2*02	TRBV5*01;TRBV5*02;TRBV5*03;TRBV5*04	3
JCC48_201.clone	NP311	Ms1	TRAV6-7/DV9*04	TRAV6-7/DV9*04	3	49	1e-71	12	TRAJ57*01	TRAJ57*01	0	10	7e-32	95	TRBV3*01	TRBV3*01	2	78	1e-134	8	TRBJ2-7*01	TRBJ2-7*01	0	9	7e-20	82	CALSDPNQGGSAKLIF	tgtgctctgagtgacccgaatcaaggagggtctgcgaagctcatcttt	49.52.44.52.52.61.43.43.59.59.43.45.52.43.52.37.27.41.45.39.43.59.59.52.59.59.52.59.52.43.55.26.28.32.24.36.39.49.36.32.36.36.39.59.36.59.59.59	CASSLTGGSREQYF	tgtgccagcagcctgactggggggtcccgtgaacagtacttc	TRAV6-7/DV9*04	TRBV3*01	3
JCC48_25.clone	NP311	Ms1	TRAV6N-5*01	TRAV6-5*01	0	49	2e-86	103	TRAJ57*01	TRAJ57*01	0	10	1e-31	95	TRBV3*01	TRBV3*01	13	78	2e-88	8	TRBJ2-7*01	TRBJ2-7*01	0	9	3e-19	80	CALGGSNQGGSAKLIF	tgtgctctgggtggctcgaatcaaggagggtctgcgaagctcatcttt	61.61.61.61.61.59.61.61.61.61.61.61.61.61.61.61.61.61.61.61.61.61.61.61.61.61.61.61.61.61.61.59.61.61.61.61.61.61.61.61.61.61.59.61.61.61.61.61	CASSLTGGAREQYF	tgtgccagcagcctgactgggggggcgcgagaacagtacttc	TRAV6D-5*01;TRAV6N-5*01	TRBV3*01	3
JCC48_5.clone	NP311	Ms1	TRAV14N-2*01	TRAV14-2*01	2	83	1e-139	72	TRAJ22*01	TRAJ22*01	0	10	9e-29	85	TRBV2*01	TRBV2*01	1	36	3e-65	196	TRBJ1-4*02	TRBJ1-4*01	0	9	4e-24	96	CAASAASGSWQLIF	tgtgcagcaagtgcagcttctggcagctggcaactcatcttt	61.61.61.61.61.59.61.61.61.61.61.61.61.61.61.61.61.61.61.61.59.61.61.61.61.61.61.59.61.61.61.61.61.61.61.61.59.61.61.61.61.61	CASSQEANTNERLFF	tgtgccagcagccaagaggccaataccaacgaaagattatttttc	TRAV14-2*01;TRAV14D-2*03;TRAV14N-2*01	TRBV2*01	3
JCC48_1026.clone	NP311	Ms6	TRAV6N-5*01	TRAV6-5*01	0	49	9e-86	101	TRAJ42*01	TRAJ42*01	0	10	9e-33	29	TRBV1*01	TRBV1*01	4	62	1e-102	16	TRBJ2-2*01	TRBJ2-2*01	0	9	3e-25	100	CALGLNSGGSNAKLTF	tgtgctctgggtcttaattctggaggaagcaatgcaaagctaaccttc	59.59.59.59.45.61.29.43.52.39.59.61.45.52.59.59.52.59.61.39.59.59.61.59.59.61.59.59.59.61.59.61.59.61.61.61.61.61.52.37.59.52.43.61.59.49.59.35	CTCSGQGNTGQLYF	tgcacctgcagtggacagggaaacaccgggcagctctacttt	TRAV6D-5*01;TRAV6N-5*01	TRBV1*01	2
JCC48_1049.clone	NP311	Ms6	TRAV6-7/DV9*04	TRAV6-7/DV9*04	2	57	3e-91	12	TRAJ57*01	TRAJ57*01	0	10	1e-31	95	TRBV3*01	TRBV3*01	1	78	1e-138	8	TRBJ2-7*01	TRBJ2-7*01	0	9	7e-20	82	CALSAPNQGGSAKLIF	tgtgctctgagcgccccgaatcaaggagggtctgcgaagctcatcttt	49.52.45.52.37.55.27.45.50.43.59.52.49.45.52.35.26.44.52.52.41.59.59.59.59.59.59.59.59.59.61.36.52.59.36.59.59.59.61.36.59.59.49.59.43.52.49.49	CASRLTGGAREQYF	tgtgccagcaggttaactgggggggcgcgtgaacagtacttc	TRAV6-7/DV9*04	TRBV3*01	2
JCC48_1065.clone	NP311	Ms6	TRAV6D-3*01	TRAV6-2*01	0	49	3e-88	107	TRAJ43*01	TRAJ43*01	0	10	2e-27	23	TRBV23*01	TRBV23*01	1	76	1e-133	398	TRBJ2-4*01	TRBJ2-4*01	0	9	1e-21	88	CAMRRGNNNNAPRF	tgtgctatgagaaggggaaataacaacaatgccccacgattt	45.31.43.43.34.52.59.59.59.52.59.59.59.52.45.45.49.52.49.52.52.50.59.59.61.59.61.61.59.59.52.59.49.36.59.33.24.44.52.52.39.61	CSSSRPDINTLYF	tgctccagcagtcgaccggacataaacaccttgtacttt	TRAV6-3*01;TRAV6-3*02;TRAV6D-3*01	TRBV23*01	2
JCC48_1073.clone	NP311	Ms6	TRAV7D-5*01	TRAV7-5*01	7	72	1e-102	40	TRAJ40*01	TRAJ40*01	0	10	3e-28	75	TRBV13-1*02	TRBV13-1*01	1	59	1e-107	199	TRBJ2-1*01	TRBJ2-1*01	0	9	2e-24	74	CAVSFSTGNYKYVF	tgtgcagtgagcttctctacaggaaactacaaatacgtcttt	61.61.61.61.59.61.61.61.61.61.61.59.61.61.61.55.59.61.61.59.61.61.61.61.61.61.59.61.59.61.61.61.61.61.61.59.61.61.59.61.59.59	CASSENYAEQFF	tgtgccagcagtgaaaactatgctgagcagttcttc	TRAV7-5*01;TRAV7D-5*01	TRBV13-1*02	2
JCC48_689.clone	NP311	Ms4	TRAV14-2*02	TRAV14-2*01	1	77	1e-142	72	TRAJ52*01	TRAJ52*01	0	10	1e-30	119	TRBV5*04	TRBV5*01	2	49	7e-82	35	TRBJ1-1*01	TRBJ1-1*01	0	9	1e-21	64	CAASGAGANTGKLTF	tgtgcagcaagtggggctggagctaacactggaaagctcacgttt	52.59.59.59.59.49.59.59.59.50.59.49.59.59.59.59.39.40.55.59.52.59.26.36.32.49.59.49.36.39.59.61.59.59.59.59.45.44.50.59.39.52.45.49.52	CASSQQTGGGTEVFF	tgtgccagcagccagcagacagggggtggcacagaagtcttcttt	TRAV14-2*02	TRBV5*01;TRBV5*02;TRBV5*03;TRBV5*04	2
JCC48_690.clone	NP311	Ms4	TRAV6N-5*01	TRAV6-5*01	0	44	1e-80	99	TRAJ42*01	TRAJ42*01	0	10	5e-33	29	TRBV1*01	TRBV1*01	7	62	8e-88	16	TRBJ1-1*01	TRBJ1-1*01	0	9	7e-17	48	CALGLNSGGSNAKLTF	tgtgctctgggcctcaattctggaggaagcaatgcaaagctaaccttc	39.43.38.39.31.59.19.36.43.45.41.59.36.49.59.52.45.49.59.27.35.52.52.49.52.59.49.49.44.59.52.49.45.59.59.59.52.59.45.23.39.41.39.59.32.33.45.27	CTCSGQGGTEVLF	tgcacatgcagtggacagggcggcacagaagtgttattt	TRAV6D-5*01;TRAV6N-5*01	TRBV1*01	2
JCC48_798.clone	NP311	Ms5	TRAV6-7/DV9*04	TRAV6-7/DV9*04	1	48	4e-82	19	TRAJ57*01	TRAJ57*01	0	10	1e-31	95	TRBV3*01	TRBV3*01	1	74	1e-132	8	TRBJ2-7*01	TRBJ2-7*01	0	9	3e-19	80	CALSRPNQGGSAKLIF	tgtgctctgagccgcccgaatcaaggagggtctgcgaagctcatcttt	62.62.62.62.62.62.59.62.62.62.62.62.62.62.62.62.62.62.62.59.59.62.62.62.62.62.62.62.62.62.59.62.62.62.62.62.62.62.62.62.62.62.59.59.62.62.62.59	CASSVTGGAREQYF	tgtgccagcagcgtgactgggggggcgcgggaacagtacttc	TRAV6-7/DV9*04	TRBV3*01	2
JCC48_989.clone	NP311	Ms5	TRAV6-4*03	TRAV6-4*01	5	50	2e-74	14	TRAJ12*01	TRAJ12*01	2	10	5e-22	92	TRBV13-1*02	TRBV13-1*01	0	54	2e-98	198	TRBJ2-3*01	TRBJ2-3*01	0	9	3e-23	70	CALVAPTGGYKVVF	tgtgctctggttgccccgactggaggctataaagtggtcttt	59.62.62.62.62.62.62.59.62.62.62.62.62.54.49.54.62.62.62.62.59.59.62.62.62.62.62.54.62.62.59.62.62.62.59.59.62.59.62.62.62.59	CASSVGGTAETLYF	tgtgccagcagtgttggggggactgcagaaacgctgtatttt	TRAV6-4*01;TRAV6-4*03	TRBV13-1*02	2
JCC48_802.clone	NP311	Ms5	TRAV6-5*04	TRAV6-5*01	0	49	9e-86	95	TRAJ40*01	TRAJ40*01	0	10	2e-30	83	TRBV3*01	TRBV3*01	7	87	1e-139	8	TRBJ2-7*01	TRBJ2-7*01	0	9	8e-21	86	CALSPLNTGNYKYVF	tgtgctctgagtcctcttaatacaggaaactacaaatacgtcttt	62.62.62.62.62.62.62.62.62.62.59.59.62.62.62.62.62.62.62.62.62.62.62.62.62.62.62.54.62.62.62.62.62.62.62.62.62.62.62.59.59.62.54.62.62	CASSLQYEQYF	tgtgccagcagcttacagtatgaacagtacttc	TRAV6-5*04	TRBV3*01	2
JCC48_482.clone	NP311	Ms3	TRAV6-7/DV9*04	TRAV6-7/DV9*04	1	49	2e-80	11	TRAJ58*01	TRAJ58*01	0	10	4e-32	103	TRBV2*01	TRBV2*01	2	36	5e-64	196	TRBJ2-7*01	TRBJ2-7*01	0	9	2e-23	94	CALRAMQQGTGSKLSF	tgtgctctgagggccatgcagcaaggcactgggtctaagctgtcattt	61.61.61.61.61.61.61.61.61.61.61.61.61.61.61.61.61.61.61.61.61.61.61.61.61.61.61.61.61.59.61.61.61.61.59.61.61.61.61.61.59.61.61.61.61.59.59.59	CASSQMTSSYEQYF	tgtgccagcagccaaatgacaagctcctatgaacagtacttc	TRAV6-7/DV9*04	TRBV2*01	2
JCC48_466.clone	NP311	Ms3	TRAV6D-7*01	TRAV6D-7*01	0	18	3e-32	0	TRAJ42*01	TRAJ42*01	1	10	1e-30	29	TRBV1*01	TRBV1*01	8	62	6e-88	22	TRBJ2-4*01	TRBJ2-4*01	2	9	5e-17	72	CALSLNSGGSNAKLTF	tgtgctctgagcctcaattctggaggaagcaatgcaaagctaaccttc	18.18.18.30.19.49.12.20.30.31.31.37.13.24.29.30.36.39.52.13.17.37.44.35.36.43.39.30.37.59.59.41.26.36.43.43.43.39.43.31.39.34.31.44.13.24.39.23	CTCSAEYRNTLYF	tgcacgtgcagtgcagaatacagaaacaccttgtacttt	TRAV6-5*04	TRBV1*01	2
JCC48_29.clone	NP311	Ms1	TRAV14N-2*01	TRAV14-2*01	1	83	1e-144	72	TRAJ22*01	TRAJ22*01	0	10	9e-29	85	TRBV2*01	TRBV2*01	1	36	1e-64	196	TRBJ1-6*01	TRBJ1-6*01	0	9	6e-23	92	CAASRASGSWQLIF	tgtgcagcaagtagggcttctggcagctggcaactcatcttt	61.61.61.61.61.61.61.61.61.61.61.61.61.61.61.59.59.61.61.59.59.61.61.61.61.61.61.59.61.61.61.61.61.61.61.61.59.61.61.61.61.61	CASSSGTGNSPLYF	tgtgccagcagctccgggacaggaaattcgcccctctacttt	TRAV14-2*01;TRAV14D-2*03;TRAV14N-2*01	TRBV2*01	2
JCC48_1040.clone	NP311	Ms6	TRAV5N-4*01	TRAV5-4*01	0	40	1e-70	0	TRAJ21*01	TRAJ21*01	0	10	2e-25	77	TRBV13-2*04	TRBV13-2*01	1	59	1e-106	72	TRBJ2-5*01	TRBJ2-5*01	0	9	3e-23	94	CAAGYYNVLYF	tgtgctgcagggtattacaacgtgctttacttc	59.59.59.59.34.52.59.59.59.59.59.52.59.52.45.59.59.59.59.59.59.59.59.59.49.59.59.59.59.45.59.61.39	CASGGQGGQDTQYF	tgtgccagcggtggacagggaggccaagacacccagtacttt	TRAV5D-4*01;TRAV5D-4*04;TRAV5D-4*05;TRAV5N-4*01	TRBV13-2*01;TRBV13-2*04	1
JCC48_876.clone	NP311	Ms6	TRAV6D-6*02	TRAV6D-6*01	1	39	7e-66	0	TRAJ34*02	TRAJ34*02	0	10	2e-28	31	TRBV13-2*04	TRBV13-2*01	1	59	1e-106	72	TRBJ2-5*01	TRBJ2-5*01	0	9	3e-23	94	CALAGSNTNKVVF	tgtgctctggccggttccaataccaacaaagtcgtcttt	59.59.59.59.45.61.45.45.52.39.52.36.44.49.45.59.39.59.59.52.49.49.44.59.52.59.59.59.61.59.59.61.44.59.61.45.59.61.37	CASGGQGGQDTQYF	tgtgccagcggtggacagggaggccaagacacccagtacttt	TRAV6-6*01;TRAV6D-6*02	TRBV13-2*01;TRBV13-2*04	1
JCC48_1106.clone	NP311	Ms6	TRAV9-1*02	TRAV9-1*01	1	29	2e-50	16	TRAJ40*01	TRAJ40*01	0	10	1e-29	79	TRBV13-1*02	TRBV13-1*01	1	59	1e-105	195	TRBJ1-3*01	TRBJ1-3*01	0	9	4e-25	76	CAVSANTGNYKYVF	tgtgctgtgagcgcgaatacaggaaactacaaatacgtcttt	59.59.59.59.52.43.59.59.59.59.61.59.59.59.61.61.59.59.59.61.59.59.61.59.59.59.59.59.59.59.59.59.59.61.59.41.37.55.36.52.39.44	CASRDGSGNTLYF	tgtgccagcagagacggttctggaaatacgctctatttt	TRAV9-1*02	TRBV13-1*02	1
JCC48_602.clone	NP311	Ms4	TRAV21/DV12*02	TRAV21/DV12*01	2	28	3e-50	92	TRAJ57*01	TRAJ57*01	0	10	3e-31	93	TRBV5*04	TRBV5*01	1	49	2e-88	41	TRBJ2-3*01	TRBJ2-3*01	0	9	1e-24	74	CILRVLNQGGSAKLIF	tgtatcctgagagtccttaatcaaggagggtctgcgaagctcatcttt	61.61.61.59.61.59.49.61.61.61.61.61.61.61.61.59.61.61.61.61.61.61.59.59.61.61.61.61.61.61.61.52.61.61.59.61.61.61.55.59.61.61.59.61.61.61.59.61	CASSPQTSAETLYF	tgtgccagcagcccccagactagtgcagaaacgctgtatttt	TRAV21/DV12*01;TRAV21/DV12*02	TRBV5*01;TRBV5*02;TRBV5*03;TRBV5*04	1
JCC48_642.clone	NP311	Ms4	TRAV6D-6*02	TRAV6D-6*01	0	38	5e-67	0	TRAJ31*01	TRAJ31*01	0	10	2e-28	8	TRBV5*04	TRBV5*01	1	49	4e-86	41	TRBJ1-4*02	TRBJ1-4*01	0	9	7e-26	101	CALGGPSNSNNRIFF	tgtgctctgggtggtccctcgaatagcaataacagaatcttcttt	61.61.61.61.61.61.61.61.61.61.61.61.61.61.61.61.61.61.61.61.55.61.61.61.61.61.61.61.61.61.61.61.59.61.61.61.59.61.61.61.61.61.61.61.61	CASSPQVSNERLFF	tgtgccagcagcccccaggtttccaacgaaagattatttttc	TRAV6-6*01;TRAV6D-6*02	TRBV5*01;TRBV5*02;TRBV5*03;TRBV5*04	1
JCC48_586.clone	NP311	Ms4	TRAV14-2*02	TRAV14-2*01	2	89	1e-157	71	TRAJ40*01	TRAJ40*01	0	10	2e-29	79	TRBV14*01	TRBV14*01	0	54	5e-99	315	TRBJ2-1*01	TRBJ2-1*01	0	9	2e-24	98	CAASGNTGNYKYVF	tgtgcagcaagtggaaatacaggaaactacaaatacgtcttt	61.61.61.61.55.59.61.59.61.61.61.61.61.61.61.61.61.61.61.61.61.61.61.61.61.61.61.61.61.61.61.61.61.61.61.61.61.61.61.61.61.61	CASRLDWGPNYAEQFF	tgtgccagcagactcgactgggggccgaactatgctgagcagttcttc	TRAV14-2*02	TRBV14*01	1
JCC48_820.clone	NP311	Ms5	TRAV6-7/DV9*04	TRAV6-7/DV9*04	1	48	3e-82	12	TRAJ57*01	TRAJ57*01	0	10	4e-32	97	TRBV3*01	TRBV3*01	1	87	1e-154	8	TRBJ2-7*01	TRBJ2-7*01	0	9	2e-23	94	CALSDVNQGGSAKLIF	tgtgctctgagtgatgtgaatcaaggagggtctgcgaagctcatcttt	62.62.62.62.62.62.62.59.59.62.62.62.62.62.59.62.62.59.62.59.59.62.62.62.62.62.62.62.62.62.59.62.62.59.59.62.62.62.62.62.62.62.59.59.62.49.49.42	CASSLTSSYEQYF	tgtgccagcagcttaaccagctcctatgaacagtacttc	TRAV6-7/DV9*04	TRBV3*01	1
JCC48_1011.clone	NP311	Ms5	TRAV6-7/DV9*04	TRAV6-7/DV9*04	0	48	2e-80	11	TRAJ57*01	TRAJ57*01	0	10	1e-31	95	TRBV3*01	TRBV3*01	6	90	1e-142	8	TRBJ2-7*01	TRBJ2-7*01	0	9	8e-20	82	CALSDPNQGGSAKLIF	tgtgctctgagtgatccgaatcaaggagggtctgcgaagctcatcttt	62.62.62.62.62.62.59.59.62.62.59.62.62.62.59.62.62.62.62.54.54.62.62.62.62.62.62.62.62.62.59.59.62.62.62.62.62.62.62.62.62.62.59.59.62.62.62.62	CASSLTLGGGEQYF	tgtgccagcagcttaacactggggggaggtgaacagtacttc	TRAV6-7/DV9*04	TRBV3*01	1
JCC48_978.clone	NP311	Ms5	TRAV7D-4*01	TRAV7-4*01	1	68	1e-121	121	TRAJ49*01	TRAJ49*01	1	11	6e-30	89	TRBV5*04	TRBV5*01	3	48	2e-82	43	TRBJ2-5*01	TRBJ2-5*01	0	9	3e-22	90	CAASKNTGYQNFYF	tgtgcagctagtaagaacacgggttaccagaacttctatttt	59.62.62.62.62.62.62.62.59.59.62.62.62.62.62.62.62.62.62.62.62.62.62.62.62.62.62.62.62.62.62.62.62.62.62.62.59.62.62.62.54.54	CASSQQTGEDTQYF	tgtgccagcagccagcagactggggaagacacccagtacttt	TRAV7-4*01;TRAV7-4*02;TRAV7D-4*01	TRBV5*01;TRBV5*02;TRBV5*03;TRBV5*04	1
JCC48_986.clone	NP311	Ms5	TRAV14-2*02	TRAV14-2*01	1	75	1e-134	72	TRAJ27*01	TRAJ27*01	0	10	4e-29	89	TRBV13-2*01	TRBV13-2*01	13	85	1e-116	89	TRBJ1-3*01	TRBJ1-3*01	0	9	5e-25	100	CAASLNTNTGKLTF	tgtgcagcaagtctgaacaccaatacaggcaaattaaccttt	62.62.62.62.62.62.62.62.62.59.56.42.36.49.51.62.62.54.54.43.54.59.62.59.62.62.62.62.62.59.62.62.62.62.62.62.62.62.62.62.62.62	CASGEGQGSSGNTLYF	tgtgccagcggtgagggacaggggagttctggaaatacgctctatttt	TRAV14-2*02	TRBV13-2*01	1
JCC48_776.clone	NP311	Ms5	TRAV5N-4*01	TRAV5-4*01	6	58	2e-85	0	TRAJ47*01	TRAJ47*01	0	10	9e-29	113	TRBV31*01	TRBV31*01	1	36	4e-65	212	TRBJ2-1*01	TRBJ2-1*01	0	9	1e-24	98	CASMDYANKMIF	tgtgcctccatggactatgcaaacaagatgatcttt	62.62.62.62.62.62.59.62.62.62.59.59.62.62.62.62.62.62.62.59.62.62.62.62.62.62.62.62.62.59.59.59.62.62.62.62	CAWSPGANYAEQFF	tgtgcctggagtcctggggcgaactatgctgagcagttcttc	TRAV5-4*01;TRAV5D-4*01;TRAV5D-4*04;TRAV5D-4*05;TRAV5N-4*01	TRBV31*01	1
JCC48_964.clone	NP311	Ms5	TRAV7-3*04	TRAV7-3*01	7	87	1e-130	147	TRAJ22*01	TRAJ22*01	0	10	6e-30	89	TRBV2*01	TRBV2*01	1	31	4e-59	180	TRBJ2-2*01	TRBJ2-2*01	0	9	3e-25	100	CAVSISSGSWQLIF	tgtgcagtgagcatatcttctggcagctggcaactcatcttt	62.62.62.59.62.62.62.62.59.62.62.62.59.62.62.59.62.62.62.62.59.59.62.62.62.62.62.59.59.62.62.62.62.54.62.62.59.59.62.62.62.42	CASSQEGGNTGQLYF	tgtgccagcagccaagaggggggaaacaccgggcagctctacttt	TRAV7-3*04	TRBV2*01	1
JCC48_818.clone	NP311	Ms5	TRAV16N*01	TRAV16D/DV11*03	0	28	1e-52	0	TRAJ34*02	TRAJ34*02	0	10	1e-27	31	TRBV13-1*02	TRBV13-1*01	4	85	1e-142	252	TRBJ1-2*01	TRBJ1-2*01	0	9	7e-24	72	CAMRESNTNKVVF	tgtgctatgagagagtccaataccaacaaagtcgtcttt	59.62.62.62.62.62.62.62.62.62.62.62.62.62.62.59.62.62.62.59.62.62.62.62.62.62.62.62.62.62.62.62.62.59.54.49.49.62.54	CASSLDRPNSDYTF	tgtgccagcagtctcgacagaccaaactccgactacaccttc	TRAV16D/DV11*01;TRAV16N*01	TRBV13-1*02	1
JCC48_787.clone	NP311	Ms5	TRAV6N-5*01	TRAV6-5*01	3	49	4e-66	6	TRAJ42*01	TRAJ42*01	0	10	1e-31	25	TRBV1*01	TRBV1*01	1	57	1e-102	16	TRBJ1-1*01	TRBJ1-1*01	0	9	1e-21	64	CVLGVPSGGSNAKLTF	tgtgttctgggggtcccttctggaggaagcaatgcaaagctaaccttc	62.62.62.62.62.62.62.62.62.62.62.62.59.59.62.62.62.62.62.62.59.59.62.62.62.62.62.62.62.62.62.62.62.62.62.62.62.62.62.62.62.62.62.62.62.62.62.62	CTCSGQGGTEVFF	tgcacctgcagcggacagggaggcacagaagtcttcttt	TRAV6D-5*01;TRAV6N-5*01	TRBV1*01	1
JCC48_810.clone	NP311	Ms5	TRAV6D-6*02	TRAV6D-6*01	1	35	2e-61	0	TRAJ34*02	TRAJ34*02	0	10	1e-28	31	TRBV1*01	TRBV1*01	1	57	1e-105	22	TRBJ2-1*01	TRBJ2-1*01	0	9	8e-23	92	CALGTSNTNKVVF	tgtgctctggggacttccaataccaacaaagtcgtcttt	62.62.62.59.46.42.34.49.56.54.62.62.62.62.54.62.62.62.62.59.62.62.42.54.62.62.62.62.62.59.59.62.46.59.59.62.62.62.49	CTCSAEGQYAEQFF	tgcacctgcagtgcagagggacagtatgctgagcagttcttc	TRAV6-6*01;TRAV6D-6*02	TRBV1*01	1
JCC48_784.clone	NP311	Ms5	TRAV16N*01	TRAV16D/DV11*03	1	25	1e-43	0	TRAJ27*01	TRAJ27*01	0	10	5e-30	91	TRBV3*01	TRBV3*01	0	75	1e-153	8	TRBJ1-2*01	TRBJ1-2*01	0	9	1e-22	92	CAMRVNTNTGKLTF	tgtgctatgagggttaacaccaatacaggcaaattaaccttt	62.62.62.62.62.62.62.62.62.62.62.62.62.62.62.62.62.62.62.62.62.62.62.62.62.62.54.62.62.59.62.62.59.62.62.62.62.62.54.49.62.62	CASSSDRGNSDYTF	tgtgccagcagctccgacagggggaactccgactacaccttc	TRAV16D/DV11*01;TRAV16N*01	TRBV3*01	1
JCC48_123.clone	NP311	Ms2	TRAV17*02	TRAV17*02	0	73	1e-127	8	TRAJ56*01	TRAJ56*01	0	10	2e-32	103	TRBV13-2*04	TRBV13-2*01	1	55	1e-101	72	TRBJ2-3*01	TRBJ2-3*01	0	9	2e-21	64	CALMATGGNNKLTF	tgtgcactgatggctactggaggcaataataagctgactttt	61.61.61.61.61.59.61.61.61.61.61.61.61.61.61.61.61.59.61.61.61.61.61.61.61.61.61.61.61.61.61.61.61.61.59.61.61.61.55.59.61.61	CASGVRDRVETLYF	tgtgccagcggtgtccgggacagggtagaaacgctgtatttt	TRAV17*02	TRBV13-2*01;TRBV13-2*04	1
JCC48_506.clone	NP311	Ms3	TRAV12D-3*03	TRAV12D-3*02	1	29	6e-52	0	TRAJ47*01	TRAJ47*01	0	10	1e-27	109	TRBV16*01	TRBV16*01	2	74	1e-129	404	TRBJ1-4*02	TRBJ1-4*01	0	9	5e-24	96	CALSAIPSDYANKMIF	tgtgctttgagtgccatcccctccgactatgcaaacaagatgatcttt	61.61.59.61.61.61.59.59.61.61.61.59.59.55.55.59.59.59.59.61.59.61.61.52.55.43.36.59.44.49.59.61.59.61.59.61.61.59.59.59.59.59.59.61.52.59.59.59	CASSLGKGGANERLFF	tgtgcaagcagcttaggaaaaggaggggccaacgaaagattatttttc	TRAV12-3*01;TRAV12-3*03;TRAV12D-2*01;TRAV12D-3*02;TRAV12D-3*03	TRBV16*01	1
JCC48_512.clone	NP311	Ms3	TRAV4D-3*01	TRAV4D-3*01	1	36	4e-65	0	TRAJ39*01	TRAJ39*01	0	10	9e-32	123	TRBV16*01	TRBV16*01	3	74	1e-131	414	TRBJ1-3*01	TRBJ1-3*01	0	9	3e-25	100	CAAEARNNNAGAKLTF	tgtgctgctgaggccaggaataataatgcaggtgccaagctcacattc	59.59.44.50.36.49.52.34.43.52.49.52.37.59.55.44.49.52.52.39.35.28.26.32.32.36.27.29.59.49.52.45.28.27.27.49.39.37.28.35.59.35.32.41.36.39.44.44	CASSLEAYSGNTLYF	tgtgcaagcagcttagaggcatattctggaaatacgctctatttt	TRAV4-3*01;TRAV4-3*02;TRAV4D-3*01	TRBV16*01	1
JCC48_508.clone	NP311	Ms3	TRAV16D/DV11*03	TRAV16D/DV11*03	1	29	1e-53	2	TRAJ47*01	TRAJ47*01	0	10	3e-25	101	TRBV13-1*02	TRBV13-1*01	15	89	1e-112	212	TRBJ1-2*01	TRBJ1-2*01	0	9	2e-21	64	CAMREGNANKMIF	tgtgctatgagagaggggaatgcaaacaagatgatcttt	61.61.61.61.59.61.59.59.61.61.61.61.61.55.59.61.59.59.59.59.44.59.61.59.61.59.61.61.59.61.59.59.59.59.61.59.59.61.61	CASSRDSPTSDYTF	tgtgccagcagtcgggacagccccacctccgactacaccttc	TRAV16D/DV11*03	TRBV13-1*02	1
JCC48_91.clone	NP311	Ms1	TRAV14N-2*01	TRAV14-2*01	1	80	1e-138	72	TRAJ22*01	TRAJ22*01	0	10	6e-30	89	TRBV2*01	TRBV2*01	1	32	2e-60	184	TRBJ2-3*01	TRBJ2-3*01	0	9	1e-24	74	CAATLSSGSWQLIF	tgtgcagcaaccttatcttctggcagctggcaactcatcttt	61.61.59.61.61.59.59.59.59.61.61.52.59.59.59.61.59.61.61.52.59.61.61.59.59.61.59.59.61.61.61.61.61.59.61.59.59.61.59.59.59.59	CASSPPTGSAETLYF	tgtgccagcagcccccctactggtagtgcagaaacgctgtatttt	TRAV14-2*01;TRAV14D-2*03;TRAV14N-2*01	TRBV2*01	1
JCC48_281.clone	NP311	Ms1	TRAV10N*01	TRAV10*01	0	82	1e-147	370	TRAJ32*01	TRAJ32*01	0	10	1e-30	23	TRBV1*01	TRBV1*01	1	62	1e-110	14	TRBJ1-3*01	TRBJ1-3*01	0	9	4e-24	96	CAASGNGSSGNKLIF	tgtgcagcaagcgggaatgggagcagtggcaacaagctcatcttt	61.61.61.61.61.61.61.61.61.61.61.61.61.61.61.61.61.59.61.61.59.59.61.61.59.61.59.59.61.61.61.61.61.59.59.59.52.61.61.59.61.59.61.59.59	CTCSASAGNTLYF	tgcacctgcagtgcgtcagctggaaatacgctctatttt	TRAV10N*01	TRBV1*01	1
JCC48_284.clone	NP311	Ms1	TRAV21/DV12*02	TRAV21/DV12*01	3	37	1e-92	287	TRAJ57*01	TRAJ57*01	0	10	2e-32	97	TRBV5*04	TRBV5*01	1	49	1e-88	41	TRBJ2-3*01	TRBJ2-3*01	0	9	8e-25	74	CILRPLNQGGSAKLIF	tgtatcctgagacccctgaatcaaggagggtctgcgaagctcatcttt	61.61.61.61.59.61.59.61.61.61.61.61.61.61.61.61.59.59.61.61.61.61.61.61.61.59.61.61.61.61.61.61.61.61.52.61.61.61.61.59.61.59.59.61.59.61.61.61	CASSLQTSAETLYF	tgtgccagcagcctccaaactagtgcagaaacgctgtatttt	TRAV21/DV12*02	TRBV5*01;TRBV5*02;TRBV5*03;TRBV5*04	1
JCC48_40.clone	NP311	Ms1	TRAV6-2*02	TRAV6-2*01	3	48	2e-76	48	TRAJ42*01	TRAJ42*01	0	10	4e-33	29	TRBV2*01	TRBV2*01	2	36	2e-63	194	TRBJ2-3*01	TRBJ2-3*01	0	9	1e-24	74	CVLGEFNSGGSNAKLTF	tgtgttctgggggagtttaattctggaggaagcaatgcaaagctaaccttc	59.61.61.61.61.61.59.59.61.59.59.61.55.55.55.61.61.61.61.61.61.61.45.43.59.59.59.59.61.61.61.59.61.61.61.61.61.61.61.59.61.59.49.59.59.59.61.52.59.61.59	CASSHQSAETLYF	tgtgccagcagccaccagagtgcagaaacgctgtatttt	TRAV6-2*02	TRBV2*01	1
JCC48_269.clone	NP311	Ms1	TRAV6N-5*01	TRAV6-5*01	3	49	6e-65	18	TRAJ33*01	TRAJ33*01	0	10	1e-25	79	TRBV2*01	TRBV2*01	1	36	2e-66	204	TRBJ2-5*01	TRBJ2-5*01	0	9	4e-21	86	CAQASNYQLIW	tgtgcccaggccagcaactatcagttgatctgg	61.61.61.61.61.59.61.61.61.61.61.59.61.61.61.59.55.61.61.61.61.61.61.61.61.61.59.61.61.61.59.61.59	CASSQPDSGDTQYF	tgtgccagcagccaacccgactcgggggacacccagtacttt	TRAV6-5*04;TRAV6D-5*01;TRAV6N-5*01	TRBV2*01	1
JCC48_197.clone	NP311	Ms1	TRAV14N-1*01	TRAV14-1*01	0	76	1e-136	24	TRAJ22*01	TRAJ22*01	0	10	5e-30	89	TRBV2*01	TRBV2*01	1	36	1e-67	194	TRBJ2-7*01	TRBJ2-7*01	0	9	1e-23	94	CAARGSSGSWQLIF	tgtgcagcaaggggatcttctggcagctggcaactcatcttt	61.61.61.61.61.61.61.61.59.44.55.61.61.61.61.61.61.61.59.59.59.61.61.61.61.61.61.59.61.61.61.61.61.61.61.61.59.61.61.61.61.61	CASSQDWGGSYEQYF	tgtgccagcagccaagactgggggggctcctatgaacagtacttc	TRAV14-1*01;TRAV14N-1*01	TRBV2*01	1
JCC48_27.clone	NP311	Ms1	TRAV9-1*02	TRAV9-1*01	0	25	3e-48	15	TRAJ56*01	TRAJ56*01	0	10	3e-29	93	TRBV23*01	TRBV23*01	1	76	1e-137	418	TRBJ2-2*01	TRBJ2-2*01	0	9	7e-26	101	CAVSATGGNNKLTF	tgtgctgtgagcgcgactggaggcaataataagctgactttt	61.61.61.61.61.61.61.61.61.61.61.61.61.61.61.61.61.59.61.61.61.61.61.61.61.61.59.61.61.61.61.61.61.61.59.61.61.61.61.61.61.61	CSSSRTGANTGQLYF	tgctccagcagtaggactggggcaaacaccgggcagctctacttt	TRAV9-1*02	TRBV23*01	1
JCC48_211.clone	NP311	Ms1	TRAV16N*01	TRAV16D/DV11*03	0	25	3e-47	0	TRAJ37*01	TRAJ37*01	0	10	7e-29	85	TRBV13-1*02	TRBV13-1*01	1	59	1e-105	197	TRBJ1-2*01	TRBJ1-2*01	0	9	7e-24	72	CAMRAGNTGKLIF	tgtgctatgagggcaggcaataccggaaaactcatcttt	61.61.61.61.61.61.61.61.55.59.61.61.59.59.61.61.61.61.61.61.61.61.61.59.35.44.61.61.61.61.59.61.61.59.61.59.61.61.61	CASSWDRANSDYTF	tgtgccagcagttgggacagggcaaactccgactacaccttc	TRAV16D/DV11*01;TRAV16N*01	TRBV13-1*02	1

## Sheet: aKI promoter Fig1D
agaatttctatcattattacatttaatctcagaatcttcttagtagaagcaaggaaagagatttatattttaaatacatagagctttaatgtaaacaccgagagaagccgagtgcagatgtaggcaggaagtcaagtctgttatgtagacttagctcactgagcaagctggtttatgttagcaggacatgtttcaagggagaaggggaaccttttccaaaaattcaggtcactccatggaattcaataagttgtatttcttcaccttttctgaaatttaggaatattgagtactttttatagagtgtgacttctctcctgaaaaactttaataaaaaattccataaaattgctattcttttagaacaaagaaagcatgacctttgaagtacaagagatc…

## Sheet: bKI promoter Fig1D
ACCAAGGGCCTCCCCTTCCATTGCTGTCAGGCAAGGCCATCCTCTACTACATATGTATGTGGAGTCATGATCCCTCCCTGTATACTCCTTGGTTGATGGTCTAGTCCCTGGAAGCAGTGGGTGGTCCGGCCAGCTGATGTTATTCTTCCTATGGGGTTGCAATCTACCTCTGCTGCTCCAGTCCCTCTGGCAGCTCCCCCATGGGGTTCCTGATCTCAGTATGACGGCTGGCTCCAAGCATCCACATCTACACTGGTCAGTTGCTGTCCAGACCTCCCAAGGAGCAGCCACACCAGGTTCCTGTCAGCAAGTGCCTCTTGGCAACAGCAACAGTGTTGGGGTTTGGTGTCTGCAGACAGGTTGGATCCCCAGGTGGGGCAGTCCTTGGATGGCCCTCCC…
