# Supplementary material for: One-step generation of T-cell receptor knock-in mice in the TCRβ locus
Source: EMBO J. 2026 May 13;45(12):4321–36. doi: 10.1038/s44318-026-00779-z (PMC13269491; doi:10.1038/s44318-026-00779-z)
Supplement: Supplementary file 4 — Source data Fig. 1 [file 44318_2026_779_MOESM4_ESM.zip]

Archive with 6 entries (4 files):
- Fig 1/
- __MACOSX/._Fig 1
- Fig 1/1A, D/
- __MACOSX/Fig 1/._1A, D
- Fig 1/1A, D/Data Set EV1.xlsx
- __MACOSX/Fig 1/1A, D/._Data Set EV1.xlsx
