# Supplementary material for: One-step generation of T-cell receptor knock-in mice in the TCRβ locus
Source: EMBO J. 2026 May 13;45(12):4321–36. doi: 10.1038/s44318-026-00779-z (PMC13269491; doi:10.1038/s44318-026-00779-z)
Supplement: Supplementary file 5 — Source data Fig. 2 [file 44318_2026_779_MOESM5_ESM.zip]

Archive with 28 entries (21 files):
- Fig 2/
- __MACOSX/._Fig 2
- Fig 2/.DS_Store
- __MACOSX/Fig 2/._.DS_Store
- Fig 2/2G/
- __MACOSX/Fig 2/._2G
- Fig 2/2I/
- __MACOSX/Fig 2/._2I
- Fig 2/2H/
- __MACOSX/Fig 2/._2H
- Fig 2/2F/
- __MACOSX/Fig 2/._2F
- Fig 2/2C/
- __MACOSX/Fig 2/._2C
- Fig 2/2D/
- __MACOSX/Fig 2/._2D
- Fig 2/2G/Flow cytometry MFI values TCRb.xlsx
- __MACOSX/Fig 2/2G/._Flow cytometry MFI values TCRb.xlsx
- Fig 2/2I/Flow cytometry values Foxp3+.xlsx
- __MACOSX/Fig 2/2I/._Flow cytometry values Foxp3+.xlsx
- Fig 2/2H/Flow cytometry MFI values CD5.xlsx
- __MACOSX/Fig 2/2H/._Flow cytometry MFI values CD5.xlsx
- Fig 2/2F/Flow cytometry values CD24- TCRb+.xlsx
- __MACOSX/Fig 2/2F/._Flow cytometry values CD24- TCRb+.xlsx
- Fig 2/2C/Flow cytometry values CD4 SP.xlsx
- __MACOSX/Fig 2/2C/._Flow cytometry values CD4 SP.xlsx
- Fig 2/2D/Flow cytometry values CD4_CD8 DP.xlsx
- __MACOSX/Fig 2/2D/._Flow cytometry values CD4_CD8 DP.xlsx
