# Supplementary material for: One-step generation of T-cell receptor knock-in mice in the TCRβ locus
Source: EMBO J. 2026 May 13;45(12):4321–36. doi: 10.1038/s44318-026-00779-z (PMC13269491; doi:10.1038/s44318-026-00779-z)
Supplement: Supplementary file 5 — Source data Fig. 2 [file 44318_2026_779_MOESM5_ESM.zip › Fig 2/2G/Flow cytometry MFI values TCRb.xlsx]

## Sheet: readme
Flow cytometry raw values of MFI of TCRb expression shown for NP- for wt mice, NP+ for aKI and bKI mice.

## Sheet: 2G
MFI TCRb	Mouse	wt NP-	aKI NP+	bKI NP+
Thymus	1	377	653	541
	2	370	593	573
	3	234	425	522
	4	233	426
