# Supplementary material for: One-step generation of T-cell receptor knock-in mice in the TCRβ locus
Source: EMBO J. 2026 May 13;45(12):4321–36. doi: 10.1038/s44318-026-00779-z (PMC13269491; doi:10.1038/s44318-026-00779-z)
Supplement: Supplementary file 5 — Source data Fig. 2 [file 44318_2026_779_MOESM5_ESM.zip › Fig 2/2I/Flow cytometry values Foxp3+.xlsx]

## Sheet: readme
Flow cytometry raw values of % cells expressing the Foxp3 as shown in Fig 2I. %shown for NP- for wt mice, NP+ for aKI and bKI mice.

## Sheet: 2I
%Foxp3	Mouse	wt NP-	aKI NP+	bKI NP+
Thymus	1	5.11	0.87	0.9
	2	3.2	1.3	0.5
	3	4.1	0.096	1.1
	4	3.71	0.11
