# Supplementary material for: One-step generation of T-cell receptor knock-in mice in the TCRβ locus
Source: EMBO J. 2026 May 13;45(12):4321–36. doi: 10.1038/s44318-026-00779-z (PMC13269491; doi:10.1038/s44318-026-00779-z)
Supplement: Supplementary file 5 — Source data Fig. 2 [file 44318_2026_779_MOESM5_ESM.zip › Fig 2/2H/Flow cytometry MFI values CD5.xlsx]

## Sheet: readme
Flow cytometry raw values of MFI of CD5 expression shown for NP- for wt mice, NP+ for aKI and bKI mice.

## Sheet: 2H
MFI CD5	Mouse	wt NP-	aKI NP+	bKI NP+
Thymus	1	5966	3426	1956
	2	5549	2464	2141
	3	5268	3509	2859
	4	5217	3750
