# Supplementary material for: One-step generation of T-cell receptor knock-in mice in the TCRβ locus
Source: EMBO J. 2026 May 13;45(12):4321–36. doi: 10.1038/s44318-026-00779-z (PMC13269491; doi:10.1038/s44318-026-00779-z)
Supplement: Supplementary file 5 — Source data Fig. 2 [file 44318_2026_779_MOESM5_ESM.zip › Fig 2/2F/Flow cytometry values CD24- TCRb+.xlsx]

## Sheet: readme
Flow cytometry raw values of % cells expressing the CD24- TCRb+ phenotype as shown in Fig 2E. %shown for NP- for wt mice, NP+ for aKI and bKI mice.

## Sheet: 2F
%CD24- TCRb+	Mouse	wt NP-	aKI NP+	bKI NP+
Thymus	1	41.7	74.3	74.2
	2	40.8	73.2	73.2
	3	40.3	77	54.3
	4	42.8	90
	5	44.8
