# Supplementary material for: One-step generation of T-cell receptor knock-in mice in the TCRβ locus
Source: EMBO J. 2026 May 13;45(12):4321–36. doi: 10.1038/s44318-026-00779-z (PMC13269491; doi:10.1038/s44318-026-00779-z)
Supplement: Supplementary file 5 — Source data Fig. 2 [file 44318_2026_779_MOESM5_ESM.zip › Fig 2/2C/Flow cytometry values CD4 SP.xlsx]

## Sheet: readme
Flow cytometry raw values of % cells in CD4 single positive gate as shown in Fig 2B. %shown for NP- for wt mice, NP+ for aKI and bKI mice.

## Sheet: 2C
%CD4 SP	Mouse	wt NP-	aKI NP+	bKI NP+
Thymus	1	7.65	73.1	66
	2	7.57	80.4	67.3
	3	24	70.6	74.7
	4	4.47	70.5	90
	5	5.1	72	91
	6		81	88
