# Supplementary material for: One-step generation of T-cell receptor knock-in mice in the TCRβ locus
Source: EMBO J. 2026 May 13;45(12):4321–36. doi: 10.1038/s44318-026-00779-z (PMC13269491; doi:10.1038/s44318-026-00779-z)
Supplement: Supplementary file 5 — Source data Fig. 2 [file 44318_2026_779_MOESM5_ESM.zip › Fig 2/2D/Flow cytometry values CD4_CD8 DP.xlsx]

## Sheet: readme
Flow cytometry raw values of % cells in CD4/CD8 double positive gate as shown in Fig 2B. %shown for NP- for wt mice, NP+ for aKI and bKI mice.

## Sheet: 2D
%CD4 and CD8 DP	Mouse	wt NP-	aKI NP+	bKI NP+
Thymus	1	77.6	0.6	4
	2	78.1	0.6	1.5
	3	63.5	1.45	2.7
	4	81	3.25	4.9
	5	91	1.75	3.3
	6		0.55	5.8
