# Supplementary material for: One-step generation of T-cell receptor knock-in mice in the TCRβ locus
Source: EMBO J. 2026 May 13;45(12):4321–36. doi: 10.1038/s44318-026-00779-z (PMC13269491; doi:10.1038/s44318-026-00779-z)
Supplement: Supplementary file 6 — Source data Fig. 3 [file 44318_2026_779_MOESM6_ESM.zip]

Archive with 44 entries (34 files):
- Fig 3/
- __MACOSX/._Fig 3
- Fig 3/3K/
- __MACOSX/Fig 3/._3K
- Fig 3/3L/
- __MACOSX/Fig 3/._3L
- Fig 3/3E/
- __MACOSX/Fig 3/._3E
- Fig 3/3C/
- __MACOSX/Fig 3/._3C
- Fig 3/3M/
- __MACOSX/Fig 3/._3M
- Fig 3/3J/
- __MACOSX/Fig 3/._3J
- Fig 3/3F/
- __MACOSX/Fig 3/._3F
- Fig 3/3I/
- __MACOSX/Fig 3/._3I
- Fig 3/3G, H/
- __MACOSX/Fig 3/._3G, H
- Fig 3/3K/Flow cytometry MFI fold change values TCRb.xlsx
- __MACOSX/Fig 3/3K/._Flow cytometry MFI fold change values TCRb.xlsx
- Fig 3/3L/Flow cytometry MFI fold change values CD5.xlsx
- __MACOSX/Fig 3/3L/._Flow cytometry MFI fold change values CD5.xlsx
- Fig 3/3E/Flow cytometry values Vb staining panel wt.xlsx
- __MACOSX/Fig 3/3E/._Flow cytometry values Vb staining panel wt.xlsx
- Fig 3/3C/Flow cytometry values CD44+ CD62L(lo).xlsx
- __MACOSX/Fig 3/3C/._Flow cytometry values CD44+ CD62L(lo).xlsx
- Fig 3/3M/Flow cytometry values for Foxp3.xlsx
- __MACOSX/Fig 3/3M/._Flow cytometry values for Foxp3.xlsx
- Fig 3/3J/Flow cytometry MFI fold change values CD3.xlsx
- __MACOSX/Fig 3/3J/._Flow cytometry MFI fold change values CD3.xlsx
- Fig 3/3F/Flow cytometry values Vb staining panel aKI_bKI.xlsx
- __MACOSX/Fig 3/3F/._Flow cytometry values Vb staining panel aKI_bKI.xlsx
- Fig 3/3I/Flow cytometry MFI fold change values CD4.xlsx
- __MACOSX/Fig 3/3I/._Flow cytometry MFI fold change values CD4.xlsx
- Fig 3/3G, H/IMGT scTCRb seq Fig3G-H.xlsx
- __MACOSX/Fig 3/3G, H/._IMGT scTCRb seq Fig3G-H.xlsx
- Fig 3/3G, H/Fig 3G-H TCRa seq CDR3.xlsx
- __MACOSX/Fig 3/3G, H/._Fig 3G-H TCRa seq CDR3.xlsx
- Fig 3/3G, H/Fig 3G-H TCRb seq CDR3.xlsx
- __MACOSX/Fig 3/3G, H/._Fig 3G-H TCRb seq CDR3.xlsx
- Fig 3/3G, H/IMGT scTCRa seq Fig3G-H.xlsx
- __MACOSX/Fig 3/3G, H/._IMGT scTCRa seq Fig3G-H.xlsx
