# Supplementary material for: One-step generation of T-cell receptor knock-in mice in the TCRβ locus
Source: EMBO J. 2026 May 13;45(12):4321–36. doi: 10.1038/s44318-026-00779-z (PMC13269491; doi:10.1038/s44318-026-00779-z)
Supplement: Supplementary file 7 — Source data Fig. 4 [file 44318_2026_779_MOESM7_ESM.zip]

Archive with 32 entries (24 files):
- Fig 4/
- __MACOSX/._Fig 4
- Fig 4/.DS_Store
- __MACOSX/Fig 4/._.DS_Store
- Fig 4/4B/
- __MACOSX/Fig 4/._4B
- Fig 4/4J/
- __MACOSX/Fig 4/._4J
- Fig 4/4C/
- __MACOSX/Fig 4/._4C
- Fig 4/4F/
- __MACOSX/Fig 4/._4F
- Fig 4/4H/
- __MACOSX/Fig 4/._4H
- Fig 4/4I/
- __MACOSX/Fig 4/._4I
- Fig 4/4G/
- __MACOSX/Fig 4/._4G
- Fig 4/4B/Flow cytometry values CD38- Fas+_protein.xlsx
- __MACOSX/Fig 4/4B/._Flow cytometry values CD38- Fas+_protein.xlsx
- Fig 4/4J/Flow cytometry values Tbet expression_lung.xlsx
- __MACOSX/Fig 4/4J/._Flow cytometry values Tbet expression_lung.xlsx
- Fig 4/4C/Flow cytometry values Tfh.xlsx
- __MACOSX/Fig 4/4C/._Flow cytometry values Tfh.xlsx
- Fig 4/4F/Flow cytometry values CD38- Fas+_infection.xlsx
- __MACOSX/Fig 4/4F/._Flow cytometry values CD38- Fas+_infection.xlsx
- Fig 4/4H/Flow cytometry values Tbet expression_infection.xlsx
- __MACOSX/Fig 4/4H/._Flow cytometry values Tbet expression_infection.xlsx
- Fig 4/4I/Flow cytometry values transfer cells in lungs.xlsx
- __MACOSX/Fig 4/4I/._Flow cytometry values transfer cells in lungs.xlsx
- Fig 4/4G/Flow cytometry values Tfh_infection.xlsx
- __MACOSX/Fig 4/4G/._Flow cytometry values Tfh_infection.xlsx
