# Supplementary material for: One-step generation of T-cell receptor knock-in mice in the TCRβ locus
Source: EMBO J. 2026 May 13;45(12):4321–36. doi: 10.1038/s44318-026-00779-z (PMC13269491; doi:10.1038/s44318-026-00779-z)
Supplement: Supplementary file 7 — Source data Fig. 4 [file 44318_2026_779_MOESM7_ESM.zip › Fig 4/4B/Flow cytometry values CD38- Fas+_protein.xlsx]

## Sheet: readme
Flow cytometry raw values of % cells in CD38-Fas+ gate as shown in Fig 4B 10 days post protein immunization.

## Sheet: 4B
%GC	Mouse	TG	aKI	bKI
pLN protein immunization	1	4.55	7.13	8.06
	2	4.85	10.7	8.15
	3	4.46	10.7	9.05
	4	4.02	8.37	8.5
	5	4.39	5.9
	6	4.12	4.45
