# Supplementary material for: One-step generation of T-cell receptor knock-in mice in the TCRβ locus
Source: EMBO J. 2026 May 13;45(12):4321–36. doi: 10.1038/s44318-026-00779-z (PMC13269491; doi:10.1038/s44318-026-00779-z)
Supplement: Supplementary file 7 — Source data Fig. 4 [file 44318_2026_779_MOESM7_ESM.zip › Fig 4/4J/Flow cytometry values Tbet expression_lung.xlsx]

## Sheet: readme
Flow cytometry raw values of % CD4 T cells expressing Tbet 16 days post influenza infection.

## Sheet: 4J
%Tbet in CD4 T cells	Mouse	TG	aKI	bKI
lung influenza infection	1	93.5	90.1	91.5
	2	96.6	89.3	87.8
	3	94.9	92.4	96.7
	4	86.6	56.3	99
	5	95
