# Supplementary material for: One-step generation of T-cell receptor knock-in mice in the TCRβ locus
Source: EMBO J. 2026 May 13;45(12):4321–36. doi: 10.1038/s44318-026-00779-z (PMC13269491; doi:10.1038/s44318-026-00779-z)
Supplement: Supplementary file 7 — Source data Fig. 4 [file 44318_2026_779_MOESM7_ESM.zip › Fig 4/4C/Flow cytometry values Tfh.xlsx]

## Sheet: readme
Flow cytometry raw values of % Tfh cells of transfer cells, or % transfer cells of Tfh cells as shown in Fig 4C. 10 days post protein immunization.

## Sheet: 4C
%Tfh of transfer CD45.2 cells		Mouse	TG	aKI	bKI
pLN protein immunization		1	37.7	77.6	34.2
		2	35.3	39.9	28.1
		3	44.9	38.3	32.1
		4	32.5	38.2	14.6
		5	24	24.9
		6	21	20.2
%CD45.2 of Tfh		Mouse	TG	aKI	bKI
pLN protein immunization		1	68.6	61.5	82.8
		2	61.9	86.5	84
		3	71.7	89.3	77.8
		4	52.9	81.1	68.8
		5	51.1	67.1
		6	59.1	54.4
