# Supplementary material for: One-step generation of T-cell receptor knock-in mice in the TCRβ locus
Source: EMBO J. 2026 May 13;45(12):4321–36. doi: 10.1038/s44318-026-00779-z (PMC13269491; doi:10.1038/s44318-026-00779-z)
Supplement: Supplementary file 7 — Source data Fig. 4 [file 44318_2026_779_MOESM7_ESM.zip › Fig 4/4F/Flow cytometry values CD38- Fas+_infection.xlsx]

## Sheet: readme
Flow cytometry raw values of % cells in CD38-Fas+ gate 16 days post influenza infection.

## Sheet: 4F
%GC	Mouse	TG	aKI	bKI
mLN influenza infection	1	16.8	18.1	16.6
	2	12.6	19.8	21.8
	3	12.6	20.7	16.3
	4	12.5	14.7	26.6
	5	16.1	16.7	27.3
	6	16.9	7.76	11.9
	7	14.9		15.1
	8			23.8
