# Supplementary material for: One-step generation of T-cell receptor knock-in mice in the TCRβ locus
Source: EMBO J. 2026 May 13;45(12):4321–36. doi: 10.1038/s44318-026-00779-z (PMC13269491; doi:10.1038/s44318-026-00779-z)
Supplement: Supplementary file 7 — Source data Fig. 4 [file 44318_2026_779_MOESM7_ESM.zip › Fig 4/4H/Flow cytometry values Tbet expression_infection.xlsx]

## Sheet: readme
Flow cytometry raw values of % non-Tfh cells expressing Tbet 16 days post influenza infection.

## Sheet: 4H
%Tbet in non-Tfh	Mouse	TG	aKI	bKI
mLN influenza infection	1	68.7	35.6	56.9
	2	74.3	45.3	73.2
	3	68.1	48	20
	4	79.2	65.7	67.8
	5	85.9
