# Supplementary material for: One-step generation of T-cell receptor knock-in mice in the TCRβ locus
Source: EMBO J. 2026 May 13;45(12):4321–36. doi: 10.1038/s44318-026-00779-z (PMC13269491; doi:10.1038/s44318-026-00779-z)
Supplement: Supplementary file 7 — Source data Fig. 4 [file 44318_2026_779_MOESM7_ESM.zip › Fig 4/4I/Flow cytometry values transfer cells in lungs.xlsx]

## Sheet: readme
Flow cytometry raw values of % transfer cellsin lung tissues as shown in Fig 4I. 16 days post influenza infection.

## Sheet: 4I
%transfer cells		Mouse	TG	aKI	bKI
lung influenza infection		1	53.3	36.3	35.9
		2	34.7	49.1	41.1
		3	42.5	51.1	39.7
		4	63.1	36.2	39.7
		5	41.5
