# Supplementary material for: One-step generation of T-cell receptor knock-in mice in the TCRβ locus
Source: EMBO J. 2026 May 13;45(12):4321–36. doi: 10.1038/s44318-026-00779-z (PMC13269491; doi:10.1038/s44318-026-00779-z)
Supplement: Supplementary file 7 — Source data Fig. 4 [file 44318_2026_779_MOESM7_ESM.zip › Fig 4/4G/Flow cytometry values Tfh_infection.xlsx]

## Sheet: readme
Flow cytometry raw values of % Tfh cells of transfer cells, or % transfer cells of Tfh cells as shown in Fig 4G. 16 days post influenza infection.

## Sheet: 4G
%Tfh of CD45.2+ transfer cells		Mouse	TG	aKI	bKI
mLN influenza infection		1	19	24.7	17
		2	10.5	28.8	35.5
		3	9.61	17.1	30.7
		4	16.1	39.2	34.5
		5	20.8	19.4	27.6
		6	9.61	24	15.1
		7	16.7		26.6
		8			20.3
% CD45.2 of Tfh		Mouse	TG	aKI	bKI
mLN influenza infection		1	14.8	38.1	21.1
		2	20.8	38.1	23.1
		3	18.1	13.7	53.9
		4	4.98	33.6	27.8
		5	9.36	35.1	47.5
		6	8.8	28.2	32.4
		7	16		29.8
		8			32.1
